# Supplementary material for: Association analysis of production traits of Japanese quail (Coturnix japonica) using restriction-site associated DNA sequencing
Source: Sci Rep. 2023 Dec 2;13:21307. doi: 10.1038/s41598-023-48293-0 (PMC10693557; doi:10.1038/s41598-023-48293-0)
Supplement: Supplementary file 1 — Supplementary Information 1. [file 41598_2023_48293_MOESM1_ESM.xlsx]

## Sheet: Sheet1
Supplementary file 1 Significant associations detected in GLM approach
SNP No.	Trait	Chromosome	Position (bp)	Bonferroni	Marker R2	Additive effect	Dominant effect
1	WK 3	1	957285	0.00952575	0.02658	0.13391	3.86979
2	WK 0	1	2721195	0.000256258	0.03634	1.12318	1.20915
	WK 5	1	2721195	0.00143505	0.0375	18.5138	25.7088
3	WK 2	1	9916560	0.00821795	0.03825	1.07167	4.33357
	WK 3	1	9916560	0.000113461	0.03989	2.18317	6.98971
4	YW2	1	9994051	0.00305743	0.04162	0.13977	0.28736
5	ESW2	1	11027778	0.013025	0.02903	0.07669	0.11832
6	ESW2	1	11027787	0.013025	0.02903	0.07669	0.11832
7	ESW2	1	11033333	0.0364064	0.02657	0.08501	0.10662
8	YC-L*2	1	19388149	0.0104978	0.03392	0.87425	-3.3388
	YC-a*2	1	19388149	1.75139e-07	0.09136	2.0629	5.14648
9	WK 5	1	21594364	0.000781147	0.03799	0.51251	1.19139
	EET2	1	21594364	0.000212076	0.06816	0.51231	1.19099
10	WK 0	1	24294638	2.4212e-06	0.04628	0.37193	-2.2651
11	WK 3	1	33878341	0.000562001	0.02866	0.90017	4.66727
12	YC-L*2	1	34492776	0.0189101	0.0373	0.49756	2.15924
13	WK 5	1	46934187	0.000298674	0.02517	4.25126	6.55708
14	WK 5	1	50265325	7.21058e-05	0.02524	5.24452	4.57475
15	WK 3	1	53980437	0.000554932	0.03923	3.14652	4.57656
16	EW2	1	55825749	0.00250957	0.0389	0.44277	0.66887
	ESA2	1	55825749	0.0388806	0.03846	0.32152	0.58863
	AW2	1	55825749	0.0240353	0.02629	0.20771	0.35889
17	YD2	1	90734269	0.0111517	0.06099	0.22292	-1.2909
18	YD2	1	90734287	0.0103564	0.06193	0.22437	-1.3048
19	WK 4	1	90864457	0.0026863	0.026	0.54405	7.02483
20	YC-L*2	1	104305932	0.0279233	0.04614	1.54656	0.26977
21	WK 4	1	105167226	0.000176023	0.02526	0.34054	4.84931
22	WK 4	1	105744162	0.00533725	0.02109	0.92415	4.53953
23	WK 3	1	110982723	0.00812958	0.02396	3.05915	-6.5223
24	WK 3	1	111176432	0.00982619	0.02775	1.29669	4.73989
25	ESA1	1	122189078	0.0448894	0.03465	0.87425	-3.3388
26	ELA1	1	125878827	0.0411079	0.04238	0.09306	1.37154
	YW1	1	125878827	0.00139793	0.04592	0.05089	0.41716
	YD1	1	125878827	0.00156053	0.04199	0.12997	1.4797
27	WK 4	1	129225772	0.00314579	0.03537	4.11313	7.31823
28	WK 4	1	129225785	0.00475404	0.03409	4.17164	7.04744
29	WK 0	1	139027465	0.00668039	0.01929	0.02165	0.47494
30	WK 0	1	140103386	0.0114168	0.03256	0.51251	1.19139
31	WK 0	1	140103391	0.0106391	0.0324	0.51231	1.19099
32	WK 0	1	141101030	0.00666272	0.0189	0.03523	0.44948
33	WK 0	1	142976561	2.70397e-05	0.0272	0.0409	0.55703
34	WK 0	1	143086390	0.00335787	0.01985	0.08062	0.28596
35	YC-a*1	1	143101918	0.0413548	0.04982	1.91595	-0.60352
36	AFE	1	143780185	0.00243887	0.04937	14.088	-13.963
37	WK 0	1	144887950	0.000170721	0.02376	0.05396	0.5565
38	WK 0	1	145123823	0.00639763	0.01923	0.09521	0.42568
39	WK 0	1	146033440	0.00636228	0.01921	0.22463	0.43234
40	WK 0	1	147322240	0.00259793	0.02271	0.00256	0.35107
41	WK 4	1	147490325	0.00172842	0.02221	1.53486	4.13671
42	WK 0	1	147607172	0.00655668	0.01937	0.02252	0.32411
43	WK 0	1	148057859	0.00468335	0.01954	0.42732	0.4598
44	WK 4	1	150370977	0.000858908	0.02299	3.70252	3.23479
	WK 5	1	150370977	0.00102857	0.02181	4.88853	2.90461
45	ESW2	1	150796680	0.00273931	0.03167	0.03281	-0.065068
46	WK 3	1	150937933	0.00735197	0.02488	1.89666	3.00838
	WK 4	1	150937933	0.00170368	0.02311	2.8727	3.52774
	WK 5	1	150937933	0.00115581	0.02232	4.00154	3.33368
47	WK 4	1	152602081	0.00450662	0.02092	6.38938	0.79999
	WK 5	1	152602081	0.000136082	0.02435	8.31811	-0.37228
	WK 6	1	152602081	7.79379e-07	0.02679	10.1543	1.35721
	WK 7	1	152602081	0.000138556	0.01641	8.84082	2.6179
	WK 8	1	152602081	1.50397e-06	0.01997	10.7283	2.27028
	WK 9	1	152602081	0.00360529	0.01358	9.05946	0.34764
	WK 10	1	152602081	0.000130427	0.01672	10.4954	1.09059
	WK 11	1	152602081	7.56404e-05	0.01999	11.4034	0.19726
	WK 12	1	152602081	0.000365831	0.01775	10.1613	1.95468
	WK 13	1	152602081	7.88216e-07	0.02327	11.7255	1.84398
	WK 14	1	152602081	2.13843e-06	0.02238	11.4512	2.37334
	WK 15	1	152602081	2.66862e-07	0.02486	11.4414	3.0959
	WK 16	1	152602081	3.02208e-07	0.02476	11.3113	3.73415
48	WK 5	1	153044456	0.000770543	0.02212	10.2136	-3.5729
	WK 6	1	153044456	0.000814725	0.01917	11.144	-2.299
	WK 7	1	153044456	0.000832398	0.01487	10.8856	-0.66955
	WK 8	1	153044456	0.0013944	0.01422	11.4961	-1.0481
	WK 13	1	153044456	0.00101796	0.01644	12.4662	-1.5634
	WK 14	1	153044456	0.000662738	0.0169	12.2639	-0.40522
	WK 16	1	153044456	3.64064e-06	0.02237	13.6121	0.13011
49	ESW2	1	156171474	0.00607951	0.03055	0.08057	-0.0048015
50	ESS2	1	156358554	0.0448894	0.01373	0.13264	0.02896
51	EET2	1	157219537	0.0062209	0.04609	0.01906	0.02944
52	WK 3	1	158128424	0.00134315	0.02713	3.41808	3.22624
53	WK 0	1	165578945	0.00344624	0.02266	0.54406	0.42825
54	WK 0	1	166916305	0.000362297	0.02266	0.10747	0.28778
55	WK 0	1	167714787	0.000323416	0.0226	0.08569	0.30448
	WK 2	1	167714787	0.00450662	0.0317	0.87229	2.63336
	WK 5	1	167714787	0.000738731	0.02228	1.50462	5.26801
56	WK 0	1	168746973	0.00618555	0.01988	0.19248	0.28373
57	WK 0	1	168746974	0.0126539	0.01892	0.18102	0.28488
58	WK 2	1	170781102	0.00666272	0.03078	0.14008	2.60666
	WK 4	1	170781102	3.25183e-05	0.0275	0.46822	5.09102
	WK 5	1	170781102	2.35051e-07	0.03231	0.31512	6.35857
59	WK 4	1	170781104	0.00012	0.02577	0.67886	4.92254
	WK 5	1	170781104	6.53901e-07	0.03105	0.15325	6.25874
60	ESS2	1	172994872	0.00583209	0.01481	0.0488	0.27337
61	WK 1	1	172994886	0.0235051	0.02632	2.75614	-2.4865
62	ESS2	2	1464677	0.00934902	0.01889	0.116	0.04526
63	ESS2	2	1888697	0.00316347	0.018	0.10041	0.16003
64	WK 16	2	1953633	0.00156406	0.01488	4.32698	5.93637
65	WK 3	2	7036370	0.00012972	0.03827	2.17324	4.33058
	WK 4	2	7036370	0.000183799	0.0314	2.41535	5.18132
	WK 5	2	7036370	0.000295139	0.02964	2.76982	5.6517
66	WK 4	2	7066845	0.00639763	0.02428	1.30598	5.76303
67	WK 4	2	7066846	0.0024212	0.02556	1.354	5.93637
68	YC-L*2	2	7106887	0.0079175	0.04675	1.05732	-0.73817
69	WK 13	2	7225208	0.000853606	0.01662	3.77611	6.28284
70	WK 13	2	7225248	0.000977317	0.01645	3.5823	6.34923
71	WK 3	2	8090642	0.000185566	0.03086	2.61023	3.78157
	WK 4	2	8090642	6.32693e-05	0.02767	2.06639	5.27373
	WK 5	2	8090642	0.000478938	0.02347	3.04013	5.30006
72	WK 4	2	8328071	0.00258026	0.02768	1.58436	5.58073
73	WK 0	2	8638959	0.000765241	0.02962	0.04934	0.82047
74	WK 3	2	14123076	0.000632693	0.02817	1.79554	3.6828
	WK 4	2	14123076	0.00133431	0.02262	3.03435	4.09344
75	WK 2	2	16656930	0.00323416	0.05138	3.86353	7.90605
	WK 3	2	16656930	0.00648599	0.03675	5.86893	9.54343
76	WK 4	2	19908441	8.90719e-05	0.03184	2.98997	7.7581
77	WK 3	2	21628606	0.00270397	0.03	2.21836	4.47203
78	WK 4	2	27448173	8.67744e-05	0.02877	0.16805	5.17751
	WK 5	2	27448173	0.000133961	0.02677	0.88972	5.8439
	WK 6	2	27448173	0.000252724	0.02185	0.17247	6.34467
79	EET2	2	27981912	0.0459498	0.03427	0.01489	0.01427
80	AFE	2	57458581	0.00298674	0.04872	13.8324	-14.148
81	WK 3	2	77567411	0.000408246	0.03203	1.16919	4.33497
82	WK 0	2	78192508	0.00857141	0.02526	0.3161	0.97926
	WK 1	2	78192508	0.0265095	0.03401	1.32081	3.8475
	WK 2	2	78192508	1.01973e-05	0.05396	2.40647	11.2565
	WK 3	2	78192508	0.000378202	0.03786	3.2201	15.2254
83	WK 5	2	78826753	0.000825329	0.02203	1.96898	4.71484
84	WK 5	2	80286556	7.13989e-05	0.02516	1.57852	5.36128
85	WK 3	2	82587087	0.00609718	0.02668	1.0814	4.04554
	WK 5	2	82587087	0.000676876	0.02383	1.20816	5.85527
86	WK 5	2	84338881	0.00167717	0.02287	0.59446	5.57401
87	WK 3	2	84686112	0.00161708	0.03352	1.08521	5.15364
	WK 4	2	84686112	0.000429454	0.02882	0.14305	6.09558
	WK 5	2	84686112	1.29897e-05	0.0327	0.51277	7.6813
88	WK 0	2	95208169	0.0077231	0.01939	0.3354	-0.44829
89	TLE	2	95996811	0.0139087	0.03623	4.72584	7.90015
90	WK 3	2	99126598	0.000411781	0.03549	1.47704	4.83708
	WK 4	2	99126598	0.00786448	0.02457	1.24451	5.4368
	WK 5	2	99126598	0.000110986	0.02861	1.65077	6.8091
91	WK 0	2	104559115	0.00108159	0.02212	0.39113	0.67289
92	ESS2	2	106148255	0.00556699	0.02128	0.03343	0.35597
93	WK 0	2	106857032	0.00174609	0.02245	0.35023	0.62313
	WK 2	2	106857032	7.24593e-05	0.04197	2.50613	5.91611
	WK 3	2	106857032	2.12076e-05	0.03663	3.4711	8.74853
94	ESS2	2	112648472	0.0086421	0.01904	0.07577	0.39074
95	ESS2	2	113122017	0.00459498	0.01607	0.18608	0.17964
96	ESS1	2	126357365	0.0157282	0.04932	0.15486	-0.185
	YC-a*1	2	126357365	0.00735197	0.06669	2.10429	1.19825
97	WK 9	2	131855473	0.000303976	0.01397	3.60215	4.83708
	WK 14	2	131855473	0.0016648	0.01413	3.76665	0.62313
98	WK 5	3	20855401	8.69512e-05	0.03741	6.23582	8.91453
99	WK 5	3	20855430	0.000133078	0.03648	6.10618	8.66352
100	WK 5	3	21970215	9.86153e-05	0.02476	1.22954	5.21334
101	WK 1	3	22271890	0.026863	0.02635	0.26154	1.08052
	WK 5	3	22271890	0.000217378	0.02405	1.40986	5.21436
102	WK 1	3	22362768	0.0362297	0.02791	0.09741	1.22727
	WK 3	3	22362768	0.000844769	0.03105	0.48348	4.32614
	WK 4	3	22362768	0.0079175	0.02268	0.55987	4.88121
	WK 5	3	22362768	3.88806e-07	0.03454	0.00668	7.17097
103	WK 5	3	22362785	8.8365e-05	0.02682	0.65564	8.60974
104	WK 1	3	22362804	0.0312812	0.02832	0.13023	1.23111
	WK 3	3	22362804	0.000355227	0.0328	0.59027	4.42678
	WK 4	3	22362804	0.00305743	0.02427	0.65647	5.02918
	WK 5	3	22362804	9.84386e-08	0.03664	0.14459	7.35685
105	WK 1	3	22362805	0.0303976	0.02838	0.13198	1.23046
	WK 3	3	22362805	0.00039941	0.03259	0.58095	4.40862
	WK 4	3	22362805	0.00325183	0.02418	0.65151	5.01421
	WK 5	3	22362805	1.45095e-07	0.03612	0.10228	7.30132
106	WK 3	3	23095617	0.00369366	0.02954	0.54513	4.7673
107	AFE	3	24573110	0.00123358	0.05257	14.4421	-14.078
108	WK 2	3	26848584	0.00427687	0.03454	1.00805	3.0069
	WK 3	3	26848584	0.00172842	0.02948	1.42209	4.41257
	WK 5	3	26848584	4.17083e-05	0.02791	1.46841	6.62534
109	WK 0	3	29553506	1.09396e-07	0.03321	0.06141	0.44857
	WK 5	3	29553506	0.000461265	0.02308	0.99643	6.52543
110	WK 0	3	40472890	9.84386e-08	0.03696	0.26409	0.68462
111	EET2	3	40474385	0.0168777	0.04544	0.01884	0.01248
112	WK 5	3	42296273	0.00170721	0.02195	2.5299	5.33112
113	WK 0	3	42308386	0.015941	0.01807	0.03535	0.41471
	WK 5	3	42308386	0.000227982	0.02401	2.15703	7.89472
114	WK 14	3	44367043	0.000201472	0.02386	5.59944	-10.877
	WK 15	3	44367043	0.00104624	0.02191	4.66404	-11.122
115	WK 14	3	44367047	0.000309278	0.02314	6.51784	-9.4399
116	WK 9	3	44367051	0.00563769	0.01674	3.71167	-10.143
	WK 10	3	44367051	0.00030751	0.01973	4.90318	-10.679
	WK 12	3	44367051	0.000410014	0.02166	5.4018	-10.155
	WK 13	3	44367051	0.00176023	0.01999	4.22271	-11.489
	WK 14	3	44367051	2.82768e-06	0.02814	6.0161	-11.887
	WK 15	3	44367051	0.000104801	0.02415	4.94757	-11.666
	WK 16	3	44367051	0.000143328	0.02373	4.54083	-12.874
117	WK 6	3	44367054	4.3829e-15	0.0564	8.2798	6.50698
	WK 7	3	44367054	2.4212e-21	0.05539	9.75538	8.00207
	WK 8	3	44367054	1.07982e-25	0.06501	11.1351	10.1003
	WK 9	3	44367054	3.46391e-29	0.0727	11.4017	10.1804
	WK 10	3	44367054	1.9617e-33	0.08071	12.7126	12.3677
	WK 11	3	44367054	4.93077e-33	0.0958	13.5133	12.3753
	WK 12	3	44367054	2.49189e-35	0.09453	13.5281	12.653
	WK 13	3	44367054	7.35197e-36	0.09397	13.1106	13.5241
	WK 14	3	44367054	3.88806e-36	0.09743	13.8369	12.6356
	WK 15	3	44367054	1.61354e-30	0.08673	12.5775	11.925
	WK 16	3	44367054	2.05007e-31	0.08829	12.8252	13.3413
118	WK 1	3	56080001	0.00247422	0.03657	0.29532	-2.3034
119	AFE	3	71305835	0.000427687	0.05324	14.3215	-14.762
120	YD2	3	91547166	0.00721058	0.04082	0.00171	-1.7418
121	YD1	3	92027563	0.019617	0.03422	0.9098	0.41471
122	WK 4	4	3354007	0.000100383	0.026	0.4475	4.60557
123	WK 3	4	8937115	0.000457731	0.0287	1.52656	3.72881
	WK 5	4	8937115	1.73549e-05	0.02698	1.73229	5.62861
124	WK 3	4	8937144	0.000455963	0.02871	1.51925	3.72992
	WK 5	4	8937144	1.62945e-05	0.02706	1.70667	5.64084
125	WK 3	4	9070549	0.00637995	0.02441	0.67664	3.46131
	WK 5	4	9070549	0.000777612	0.02211	0.08386	5.16286
	AFE	4	9070549	0.00473636	0.04653	0.16785	-3.42
	TLE	4	9070549	0.0247422	0.03471	0.87866	5.89792
126	WK 0	4	11044851	0.0168424	0.02558	0.13738	0.57906
127	WK 3	4	11641516	0.000825329	0.02795	0.88031	3.69761
	WK 5	4	11641516	0.000770543	0.0224	1.43176	4.99035
128	WK 2	4	12472037	0.000440058	0.03622	0.42693	2.70419
	WK 3	4	12472037	2.91604e-05	0.03299	0.2797	4.09776
	WK 5	4	12472037	0.00173372	0.02109	0.15022	4.99341
129	TLE	4	28116750	0.00973782	0.03704	3.71287	5.17143
130	WK 2	4	29632136	0.00035346	0.03685	0.64982	2.70883
	WK 3	4	29632136	1.14344e-05	0.03468	0.93855	4.11555
	WK 4	4	29632136	0.000206774	0.02535	0.34396	4.53686
	WK 5	4	29632136	2.33284e-07	0.03246	1.43138	6.04786
	AFE	4	29632136	0.037997	0.041	2.95569	-2.8201
131	WK 2	4	30310512	0.00355227	0.04092	2.233	3.09988
	WK 3	4	30310512	0.000316347	0.03846	2.94447	5.24937
	WK 4	4	30310512	0.000786448	0.02989	3.6728	5.88694
	WK 5	4	30310512	0.000579674	0.02952	4.23708	6.84315
132	WK 3	4	30310521	0.00205007	0.03458	2.78539	5.02041
	WK 4	4	30310521	0.00890719	0.02575	3.39972	5.52146
133	WK 3	4	30374577	4.68335e-05	0.03653	0.70424	4.74355
	WK 5	4	30374577	0.00117879	0.02424	1.98187	5.9318
134	WK 3	4	30374590	4.06479e-05	0.03679	0.74837	4.77344
	WK 5	4	30374590	0.00126715	0.02414	1.96041	5.95358
135	WK 3	4	30468252	0.00104624	0.02804	1.48071	3.98064
	WK 4	4	30468252	0.00190868	0.02235	2.21593	4.67577
	WK 5	4	30468252	1.74079e-05	0.02762	2.83311	5.98313
136	WK 3	4	30656142	0.00114168	0.04185	2.15759	5.51809
	WK 4	4	30656142	9.31367e-05	0.03873	1.99328	7.29144
	WK 5	4	30656142	9.52575e-05	0.03768	3.46651	7.69202
137	WK 3	4	31129359	9.4904e-05	0.03566	1.5931	4.63289
	WK 4	4	31129359	0.00133608	0.02557	1.85857	5.12115
	WK 5	4	31129359	0.000715756	0.02555	2.59568	5.84359
138	WK 3	4	34862008	0.0037997	0.02811	1.74632	4.08269
	WK 5	4	34862008	3.26951e-05	0.02768	3.71133	5.86011
139	WK 3	4	34862237	0.00535492	0.03228	3.27465	4.00292
140	WK 5	4	39121186	0.00126892	0.02174	2.71318	6.43557
141	WK 3	4	39411408	0.000165949	0.03054	0.33507	3.7761
142	WK 3	4	39433062	0.00113107	0.02718	0.12046	3.51273
143	WK 0	4	41149713	0.00220913	0.02982	0.16546	0.71874
144	TLE	4	41398486	0.00115581	0.04287	6.25592	8.37918
	EPR	4	41398486	0.0107805	0.03893	0.07361	0.1004
145	WK 3	4	49266691	0.0014863	0.02923	0.07365	4.10351
146	TLE	4	49998771	0.0249189	0.03653	7.97553	4.74805
147	TLE	4	49998772	0.0249189	0.03653	7.97553	4.74805
148	WK 2	4	50742079	0.00192636	0.03324	0.62132	2.549
	WK 3	4	50742079	2.54491e-05	0.0332	1.51473	4.00419
	WK 5	4	50742079	0.00113814	0.02162	1.36954	4.89924
149	ESS2	4	50742084	0.000105685	0.01855	0.39723	0.25828
150	WK 3	4	51629655	0.00243887	0.03433	1.72452	5.22522
151	WK 3	4	51668123	0.000112047	0.03834	2.10913	5.08826
152	WK 2	4	52820325	0.00933134	0.03512	0.06529	2.87249
	WK 3	4	52820325	1.39617e-05	0.03966	0.88962	5.02652
153	ESS2	4	53030916	0.00689247	0.0192	0.14598	-0.195
154	WK 3	4	53052649	0.00125125	0.02882	0.93184	4.08784
155	WK 3	4	53087022	0.000487775	0.03431	2.10562	4.71937
156	WK 3	4	53133560	3.78202e-05	0.04041	1.72508	5.00829
	WK 5	4	53133560	0.000572605	0.0275	1.71242	6.26022
157	WK 2	4	53250099	0.00662737	0.03079	0.28613	2.44664
	WK 3	4	53250099	9.77317e-07	0.03836	1.51178	4.33499
	WK 5	4	53250099	3.14579e-05	0.0262	2.04163	5.44205
158	WK 3	4	53250131	0.00126892	0.02703	1.1151	4.46633
159	WK 2	4	53319229	0.00648599	0.03078	1.16885	2.50552
	WK 3	4	53319229	4.80706e-07	0.03942	2.79115	4.43508
	WK 5	4	53319229	8.60675e-06	0.02778	3.27842	5.66083
160	WK 3	4	53322809	0.00722826	0.02895	2.16952	3.75868
161	WK 3	4	53780465	1.18939e-07	0.0419	2.68622	4.54571
	WK 4	4	53780465	0.00355227	0.02139	1.02897	4.24064
	WK 5	4	53780465	1.1028e-06	0.03049	1.21665	5.82683
162	WK 3	4	53780471	1.71782e-06	0.03794	2.3714	4.31284
	WK 5	4	53780471	1.27069e-05	0.02741	2.70665	5.59507
163	WK 3	4	54006452	0.000940204	0.03422	1.10863	4.84444
164	WK 3	4	54006468	0.00477171	0.03129	1.32021	4.69307
165	WK 3	4	55146141	6.18555e-06	0.0355	0.73161	4.14708
	WK 5	4	55146141	0.000125655	0.02443	1.36963	5.24642
166	WK 3	4	55276034	0.000122297	0.03081	0.98731	3.93394
	WK 5	4	55276034	0.000349925	0.02318	0.76666	5.26699
167	WK 3	4	55368061	1.73019e-05	0.03377	2.66751	4.07784
	WK 5	4	55368061	9.77317e-05	0.02475	2.69578	5.3581
168	WK 3	4	60068419	0.000655668	0.02853	0.80203	4.84662
169	WK 3	4	60068420	0.000342856	0.02958	0.9101	4.93891
170	WK 3	4	60511711	0.00486008	0.03196	1.33173	4.64814
171	WK 3	4	60511718	0.00572605	0.03162	1.32798	4.60996
172	ESS2	4	73947492	0.0224447	0.01444	0.31797	0.2438
173	ESS2	4	73947532	0.0224447	0.01444	0.31739	0.24687
174	WK 0	5	3353152	1.85566e-06	0.03382	0.31617	0.9916
175	WK 5	5	14763102	0.000272164	0.02445	2.67554	4.99109
176	WK 0	5	19651280	0.0127422	0.01843	0.2197	-0.32797
177	WK 3	5	21907385	6.55668e-05	0.04929	3.77821	6.12695
	WK 5	5	21907385	0.000524888	0.03452	5.31973	7.42229
178	WK 0	5	23564268	1.36789e-05	0.02759	0.50075	0.64672
179	ESS2	5	38217136	0.0470102	0.01313	0.21731	0.15453
180	WK 5	5	44054239	0.00134845	0.02256	2.54767	6.81697
181	ELA2	5	46814564	0.00788216	0.05577	0.40165	1.7787
182	WK 5	6	8149405	0.000326951	0.02339	0.88679	6.47048
183	WK 0	6	9709930	0.0107275	0.02059	0.17525	0.37279
	WK 4	6	9709930	0.00906625	0.02195	1.53308	5.8728
	WK 5	6	9709930	0.00135905	0.02333	2.63017	7.00394
184	WK 3	6	10481155	0.000205007	0.03075	3.22457	4.27302
	WK 4	6	10481155	0.00496611	0.02154	3.62263	4.57526
	WK 5	6	10481155	6.75109e-06	0.02912	5.13426	5.64518
185	WK 3	6	10481196	1.9617e-05	0.03361	1.10607	4.10936
	WK 4	6	10481196	0.000122474	0.0257	1.05503	4.73099
	WK 5	6	10481196	1.08335e-08	0.03604	0.6622	6.40307
186	WK 5	6	10680098	6.39763e-05	0.03306	3.64304	8.87922
187	WK 5	6	13432299	5.69071e-05	0.02846	4.22759	7.10204
188	YW2	6	17009585	0.0325183	0.05254	0.36575	-0.20953
189	WK 3	6	17477078	0.00694549	0.02532	0.54253	6.00944
190	TLE	6	19739291	0.0126008	0.03613	3.28636	4.7492
	EPR	6	19739291	0.0410014	0.03509	0.04071	0.05789
191	WK 3	6	21300272	0.00427687	0.02513	1.74804	3.58548
	WK 4	6	21300272	1.12047e-05	0.02899	2.39652	5.12595
	WK 5	6	21300272	2.84535e-07	0.03207	2.79683	6.26791
192	WK 3	7	10882063	0.00839468	0.02539	3.8708	1.85414
193	WK 0	7	11444973	0.00639763	0.01916	0.05989	0.26955
	WK 5	7	11444973	0.0015888	0.0213	1.04915	4.9229
194	WK 3	7	12857219	0.000132548	0.03077	1.18438	3.78835
	WK 5	7	12857219	0.000457731	0.02292	0.90642	5.14434
195	WK 3	7	18217205	5.47863e-06	0.03972	0.43781	4.87477
	WK 4	7	18217205	0.00454196	0.02258	0.37091	4.82977
	WK 5	7	18217205	9.08392e-05	0.02689	0.25672	6.28262
196	WK 2	7	20561119	0.00516052	0.0441	1.29105	3.90113
197	WK 2	7	20561123	0.00926065	0.04245	1.35071	3.81286
198	WK 0	7	21130444	0.0170191	0.01789	0.24003	0.27891
199	TLE	7	21463515	0.0183799	0.03794	8.64708	7.76749
200	WK 6	7	22657165	0.001405	0.01902	4.97156	-3.5393
	WK 8	7	22657165	4.1885e-05	0.01698	6.14327	-2.7244
	WK 9	7	22657165	3.56995e-06	0.01926	6.32593	-2.9281
	WK 10	7	22657165	1.3131e-05	0.01858	6.65203	-2.7548
	WK 11	7	22657165	1.4757e-06	0.02433	7.34033	-3.1315
	WK 12	7	22657165	0.00026156	0.01842	6.37071	-3.1016
	WK 13	7	22657165	2.2268e-05	0.01993	6.59056	-2.9446
	WK 14	7	22657165	0.000183799	0.01837	6.3956	-1.7857
	WK 15	7	22657165	0.00033402	0.01838	6.24844	-2.3241
	WK 16	7	22657165	0.000192636	0.01886	6.45107	-2.3498
201	WK 6	7	22657168	0.000309278	0.02094	5.13822	-3.6637
	WK 7	7	22657168	0.00019617	0.01607	5.52704	-2.93
	WK 8	7	22657168	0.000100913	0.01642	6.01926	-2.5424
	WK 9	7	22657168	4.91309e-06	0.01915	6.2929	-2.565
	WK 10	7	22657168	4.36523e-06	0.01969	6.80687	-3.0621
	WK 11	7	22657168	6.13253e-07	0.02537	7.44252	-3.2915
	WK 12	7	22657168	0.000151811	0.01908	6.4304	-3.1667
	WK 13	7	22657168	8.5714e-06	0.02097	6.71558	-2.9986
	WK 14	7	22657168	1.6648e-05	0.02078	6.78743	-1.7906
	WK 15	7	22657168	3.56995e-05	0.02082	6.62336	-2.1818
	WK 16	7	22657168	5.47863e-05	0.0202	6.65609	-2.3124
202	WK 8	7	22657172	0.000171251	0.01582	5.96114	-2.6
	WK 9	7	22657172	9.296e-06	0.01847	6.23673	-2.6289
	WK 10	7	22657172	3.87039e-05	0.01766	6.52429	-2.5825
	WK 11	7	22657172	4.86008e-06	0.02313	7.202	-2.8471
	WK 12	7	22657172	0.000637995	0.01754	6.25713	-2.8523
	WK 13	7	22657172	5.62001e-05	0.01906	6.48814	-2.6443
	WK 14	7	22657172	0.000167893	0.01846	6.42791	-1.4291
	WK 15	7	22657172	0.000763474	0.01755	6.13639	-1.9137
	WK 16	7	22657172	0.000500146	0.01791	6.32285	-2.0525
203	WK 3	7	25758848	0.00266862	0.02852	0.13425	3.82747
204	WK 2	8	1197173	0.000477171	0.04915	0.93872	4.42957
	WK 3	8	1197173	0.00470102	0.03454	1.0379	6.04628
205	WK 3	8	2580960	0.00940204	0.03035	1.20823	5.19458
206	WK 3	8	2803464	0.000282768	0.03393	1.10172	4.62176
207	WK 4	8	4683580	0.00197938	0.02352	3.17071	5.47459
208	WK 0	8	5974879	0.003729	0.01975	0.12485	-0.45925
209	WK 9	8	15009267	1.89101e-05	0.02193	3.5392	6.75044
	WK 10	8	15009267	1.94403e-06	0.02382	3.86583	7.60063
	WK 11	8	15009267	3.11045e-06	0.02786	4.50795	7.27826
	WK 12	8	15009267	8.60675e-07	0.02846	4.57909	7.53168
	WK 13	8	15009267	3.23416e-07	0.02871	3.09967	8.97972
	WK 14	8	15009267	1.76377e-05	0.0253	3.36284	8.20048
	WK 15	8	15009267	7.45801e-07	0.0295	2.50515	9.47271
	WK 16	8	15009267	0.000277466	0.02189	3.00547	7.65707
210	YC-a*1	8	17711114	0.00026156	0.07606	1.87066	-7.6953
211	ESW2	8	24139329	0.0459498	0.04212	0.09611	-0.067376
	EET2	8	24139329	0.0136789	0.05655	0.01925	-0.016393
212	ESW2	9	5538823	0.0144565	0.02988	0.08107	0.05694
213	WK 0	9	5606669	0.0109042	0.0184	0.07758	0.36568
	WK 3	9	5606669	0.00825329	0.02399	0.21613	4.81664
214	ESW2	9	5610382	0.00489542	0.03448	0.09368	0.02149
215	WK 2	9	6609081	0.00219145	0.03592	0.64513	3.39607
	WK 3	9	6609081	0.000358762	0.03169	1.03457	5.00428
	WK 4	9	6609081	0.00107275	0.02435	1.52995	5.79353
216	WK 2	9	10286581	0.00540794	0.0348	0.70918	3.56577
	WK 3	9	10286581	0.000127599	0.03425	0.6721	5.58337
	WK 4	9	10286581	0.0019617	0.0252	1.1327	6.31384
217	WK 2	9	10286589	0.00494844	0.035	0.73494	3.57112
	WK 3	9	10286589	0.000134845	0.03416	0.69381	5.5694
	WK 4	9	10286589	0.001762	0.02536	1.17964	6.32598
218	WK 2	9	10484278	0.00781147	0.03136	0.88016	3.51686
	WK 3	9	10484278	2.58026e-05	0.0343	0.4386	5.93532
	WK 4	9	10484278	3.03976e-06	0.03142	0.36422	7.5196
	WK 5	9	10484278	0.00110456	0.02248	0.18359	7.32042
219	WK 4	9	16397647	0.000931367	0.03201	0.4907	8.05398
	WK 5	9	16397647	0.000606184	0.02972	1.60521	8.93574
220	WK 5	9	18948448	0.000335787	0.02408	2.46026	5.01335
221	WK 4	9	19764973	0.00650366	0.0204	0.23994	4.01697
	WK 5	9	19764973	7.03385e-06	0.02803	0.85152	5.3908
222	WK 4	9	19764997	0.00254491	0.02165	0.33046	4.1356
	WK 5	9	19764997	6.34461e-06	0.02816	0.84919	5.4121
223	WK 8	10	2928963	0.001686	0.01687	2.77731	6.45574
	WK 9	10	2928963	6.71574e-06	0.0223	3.41291	6.75835
	WK 10	10	2928963	1.52518e-08	0.02841	5.06596	6.99905
	WK 11	10	2928963	2.98674e-07	0.03007	4.9188	7.10847
	WK 12	10	2928963	5.16052e-07	0.02827	4.64495	7.16805
	WK 13	10	2928963	5.1075e-09	0.03247	4.21228	8.47642
	WK 14	10	2928963	5.24888e-09	0.0333	4.2425	8.77476
	WK 15	10	2928963	4.52429e-08	0.03178	3.56508	8.83152
	WK 16	10	2928963	1.07275e-07	0.0305	3.6861	8.72771
224	WK 3	10	14226760	0.00356995	0.02645	0.08523	4.09695
	WK 5	10	14226760	0.000763474	0.02281	0.34496	5.82516
	WK 6	10	14226760	0.000210309	0.02101	0.13715	6.80763
225	YC-L*1	10	16817587	0.0178497	0.04013	1.58969	1.70616
226	WK 3	11	9481215	0.00172665	0.04119	0.92927	6.87598
227	YC-L*2	11	13546492	0.00751103	0.0417	0.65764	2.14574
228	ESS2	11	14969883	7.44033e-05	0.02652	0.08107	0.05694
229	ESS1	12	5472506	0.0129401	0.03732	0.14535	0.10029
230	ESW1	12	12775848	0.00394108	0.05192	0.07896	0.01355
231	WK 0	13	13271838	0.00155699	0.02088	0.05576	0.26843
232	WK 3	15	8597788	9.33134e-05	0.03542	1.11375	4.99838
233	EET1	15	10271312	0.0208541	0.03507	0.00622	0.01902
234	ESW1	15	11421483	0.0227982	0.03017	1.60521	8.93574
235	WK 8	15	11549443	4.75404e-08	0.03146	3.11121	8.69415
	WK 9	15	11549443	5.3019e-06	0.02549	3.75777	6.50097
	WK 10	15	11549443	3.94108e-07	0.02769	3.93785	7.57458
	WK 11	15	11549443	2.91604e-06	0.03177	4.45957	7.37546
	WK 12	15	11549443	7.33429e-06	0.02868	3.73674	7.59932
	WK 13	15	11549443	9.38436e-09	0.03632	4.3124	8.14745
	WK 14	15	11549443	3.23416e-10	0.04203	4.01299	9.75386
	WK 15	15	11549443	1.09396e-05	0.02893	4.21124	6.78953
	WK 16	15	11549443	1.71958e-05	0.02842	4.05874	7.25072
236	WK 7	15	11555370	1.35375e-06	0.02781	5.86677	5.28934
	WK 8	15	11555370	1.30957e-07	0.02821	5.89908	6.35728
	WK 9	15	11555370	5.51398e-10	0.03356	6.09497	6.84812
	WK 10	15	11555370	2.96906e-09	0.0304	6.20646	7.0855
	WK 11	15	11555370	7.15756e-09	0.03616	6.86542	6.79671
	WK 12	15	11555370	9.63178e-11	0.03978	7.48161	7.03891
	WK 13	15	11555370	8.46537e-10	0.03645	6.85689	7.0661
	WK 14	15	11555370	4.34756e-09	0.03786	7.79979	5.90148
	WK 15	15	11555370	2.95139e-09	0.03777	7.39172	6.06734
	WK 16	15	11555370	7.5287e-10	0.03874	7.69293	6.34928
237	WK 7	15	11555372	1.78497e-06	0.02733	5.55766	5.53061
	WK 8	15	11555372	4.61265e-07	0.02691	5.32714	6.72375
	WK 9	15	11555372	6.99851e-10	0.03327	5.77562	7.12257
	WK 10	15	11555372	3.30485e-09	0.03013	5.87662	7.34161
	WK 11	15	11555372	1.76377e-09	0.03776	6.74734	7.20938
	WK 12	15	11555372	1.55346e-10	0.03916	6.96901	7.53292
	WK 13	15	11555372	1.18409e-08	0.03343	6.34856	6.93886
	WK 14	15	11555372	2.2268e-08	0.03575	7.34309	5.97028
	WK 15	15	11555372	5.37259e-09	0.037	7.03749	6.31471
	WK 16	15	11555372	2.86303e-09	0.0372	7.29193	6.46073
238	WK 7	15	11555374	2.17378e-07	0.02905	5.91643	6.03448
	WK 8	15	11555374	2.0324e-09	0.03199	6.0717	7.55722
	WK 9	15	11555374	4.75404e-10	0.03343	6.14838	7.29043
	WK 10	15	11555374	3.48158e-11	0.03387	6.74918	7.6931
	WK 11	15	11555374	4.54196e-11	0.04131	6.91701	8.46064
	WK 12	15	11555374	1.47923e-12	0.04347	7.75188	8.06004
	WK 13	15	11555374	1.89101e-10	0.03743	6.54838	8.22712
	WK 14	15	11555374	2.54491e-10	0.04042	7.85199	7.06457
	WK 15	15	11555374	1.26185e-10	0.04122	7.47503	7.36023
	WK 16	15	11555374	1.42268e-11	0.04239	7.13399	8.57953
239	WK 6	15	11555409	1.25478e-05	0.0326	4.90225	7.03635
	WK 7	15	11555409	5.65536e-14	0.0446	8.90479	6.65102
	WK 8	15	11555409	5.28423e-15	0.04407	9.24569	7.54094
	WK 9	15	11555409	5.33725e-20	0.0545	9.57099	8.74128
	WK 10	15	11555409	6.02649e-24	0.05832	10.2373	10.2332
	WK 11	15	11555409	1.41207e-22	0.06945	10.7771	10.5502
	WK 12	15	11555409	6.46832e-24	0.06918	11.2528	10.2471
	WK 13	15	11555409	1.07452e-19	0.05873	10.6124	8.74898
	WK 14	15	11555409	3.16347e-19	0.06272	11.2554	8.7204
	WK 15	15	11555409	1.25832e-18	0.06132	10.7564	8.45474
	WK 16	15	11555409	4.06479e-19	0.06053	10.8039	9.01525
240	WK 6	15	11555410	5.63769e-09	0.04342	5.26986	8.83454
	WK 7	15	11555410	4.34756e-15	0.04701	8.97276	7.51614
	WK 8	15	11555410	8.71279e-17	0.04776	9.43051	8.57477
	WK 9	15	11555410	7.5287e-21	0.05616	9.49552	9.64998
	WK 10	15	11555410	6.75109e-25	0.06008	10.2893	11.0087
	WK 11	15	11555410	1.15228e-25	0.07625	11.2066	11.6891
	WK 12	15	11555410	4.52429e-26	0.07389	11.5636	11.1971
	WK 13	15	11555410	3.85271e-21	0.06196	10.3834	10.3688
	WK 14	15	11555410	6.46832e-21	0.06694	11.2645	10.1819
	WK 15	15	11555410	2.36818e-19	0.06313	10.7792	9.3127
	WK 16	15	11555410	4.50661e-20	0.06279	10.9205	9.78886
241	WK 10	15	11558238	3.83504e-06	0.02582	9.97986	12.3142
	WK 11	15	11558238	2.6863e-06	0.03387	10.9331	12.8147
	WK 12	15	11558238	4.31221e-06	0.02937	10.6601	12.2376
	WK 13	15	11558238	3.09277e-09	0.03926	11.8085	13.9458
	WK 14	15	11558238	1.49337e-06	0.03262	11.2722	11.9917
	WK 15	15	11558238	5.44328e-06	0.03189	10.5463	12.1832
	WK 16	15	11558238	7.24593e-07	0.03412	11.423	13.7281
242	WK 3	17	1771577	0.000887185	0.02821	3.72803	2.45435
	WK 5	17	1771577	0.000731662	0.02274	4.89841	4.35465
243	WK 0	17	1819780	0.0141561	0.01838	0.0761	0.3204
	WK 4	17	1819780	0.00311045	0.02187	1.85095	5.03295
	WK 5	17	1819780	6.1502e-06	0.02847	0.88982	7.05969
244	WK 0	17	2593438	0.00339322	0.02235	0.06238	0.47494
245	WK 5	17	5282689	0.000542561	0.031	2.41742	6.56973
246	YC-L*1	17	6668466	0.00284535	0.03424	1.66607	-0.20901
247	WK 3	18	5637999	0.00977317	0.02808	1.03236	3.79893
248	ELA2	18	6806085	0.0275699	0.05255	0.75331	0.96198
249	EET1	18	7890401	0.00600882	0.03778	0.01123	0.00426
250	WK 3	18	8429549	0.00825329	0.03122	0.9645	5.22578
251	YC-L*2	Z	3503431	0.0284535	0.03321	0.29143	1.00079
252	WK 5	Z	4877714	0.000850071	0.0222	0.81259	5.14487
253	ESS1	Z	11476337	0.000677387	0.0493	0.1154	0.05021
254	WK 2	Z	3735689	0.0003729	0.05266	0.80379	8.07568
	WK 3	Z	3735689	7.7231e-05	0.04597	0.10914	12.2298
255	WK 8	Z	270586	0.000103564	0.01869	4.12849	6.56973
	WK 9	Z	270586	8.41235e-05	0.01866	4.03012	7.2408
	WK 10	Z	270586	1.87334e-07	0.02384	4.85099	13.7281
	WK 11	Z	270586	2.96906e-08	0.02999	5.25063	5.97028
	WK 12	Z	270586	1.0109e-06	0.02584	4.87836	11.9917
	WK 13	Z	270586	1.0162e-06	0.02536	4.73832	7.98517
	WK 14	Z	270586	1.68954e-09	0.03334	5.5548	13.9458
	WK 15	Z	270586	1.10633e-05	0.02373	4.51808	6.60612
	WK 16	Z	270586	3.05743e-07	0.02813	5.03384	6.03448
256	WK 8	Z	287070	2.15611e-05	0.02595	8.2575	5.17177
	WK 9	Z	287070	0.00170721	0.02076	6.87714	5.41299
	WK 10	Z	287070	1.24948e-05	0.02547	8.05063	7.2408
	WK 11	Z	287070	4.41825e-05	0.02767	7.81291	7.6474
	WK 12	Z	287070	0.000217378	0.02379	7.87813	5.7836
	WK 13	Z	287070	3.55227e-06	0.03049	8.34211	7.98517
	WK 14	Z	287070	3.78202e-05	0.0273	8.19853	6.60612
	WK 15	Z	287070	0.000133431	0.02714	8.01558	5.99288
	WK 16	Z	287070	0.000162768	0.02709	8.45327	5.86213
257	WK 4	Z	1662182	0.0020324	0.02386	0.73076	5.23186
258	WK 2	Z	1662202	0.0037997	0.03572	0.95983	2.94712
259	WK 3	Z	1885332	0.00122651	0.02708	0.40031	4.46238
260	WK 0	Z	1981112	0.00885417	0.01869	0.03579	0.27376
261	WK 3	Z	337525	0.00542561	0.03631	1.39906	7.13852
262	WK 8	Z	1871013	0.00113991	0.01637	3.49678	-7.9596
	WK 9	Z	1871013	0.0066097	0.01505	3.10803	-7.5739
	WK 14	Z	1871013	0.000104624	0.02174	3.55814	-9.8977
	WK 15	Z	1871013	0.00123534	0.01957	3.0966	-9.2482
	WK 16	Z	1871013	0.00061502	0.02015	3.18633	-9.5854
263	WK 11	Z	2421765	0.001481	0.01715	1.36855	-10.59
	WK 16	Z	2421765	0.000457731	0.01774	1.53686	-10.646
264	WK 10	Z	4231250	0.000959644	0.01561	1.82984	-8.6847
	WK 14	Z	4231250	0.000692782	0.01782	2.32018	-8.7627
265	WK 10	Z	5068401	0.000583209	0.01559	0.68646	-9.6819
266	WK 10	Z	5068437	0.00059558	0.0156	0.67549	-9.6892
267	WK 10	Z	5154957	0.000298674	0.01607	0.37908	-9.7496
268	WK 10	Z	11075019	0.00112047	0.01554	0.68278	-8.3703
	WK 14	Z	11075019	0.00137496	0.01719	0.08232	-8.5488
269	WK 1	Z	12549883	0.000293372	0.04308	2.36562	2.39932
270	WK 16	Z	13340677	0.00079175	0.0171	2.44828	-11.79
271	AFE	Z	14418217	0.000823562	0.05113	13.4052	-14.08
272	WK 12	Z	14969758	0.00166303	0.01686	3.25837	-11.992
273	WK 7	Z	15141498	6.11486e-06	0.02129	1.79723	-10.7
	WK 8	Z	15141498	7.81147e-06	0.02043	1.57211	-11.227
	WK 9	Z	15141498	0.000150397	0.01862	1.236	-10.423
	WK 10	Z	15141498	1.94403e-06	0.02264	1.3729	-12.278
	WK 11	Z	15141498	3.60529e-06	0.02634	1.60234	-12.611
	WK 12	Z	15141498	4.86008e-06	0.0241	2.42172	-11.958
	WK 13	Z	15141498	0.000265095	0.0198	1.57169	-10.873
	WK 14	Z	15141498	0.000457731	0.01906	0.77439	-10.96
	WK 16	Z	15141498	0.00107275	0.01831	1.81619	-10.377
274	WK 9	Z	15453956	0.00546096	0.01602	3.32116	-7.1813
	WK 10	Z	15453956	2.73931e-06	0.02433	3.8153	-9.7517
	WK 11	Z	15453956	0.00019617	0.02247	3.96882	-9.0225
	WK 12	Z	15453956	0.000145626	0.02233	4.33742	-8.5683
	WK 16	Z	15453956	0.000934902	0.0206	3.88465	-8.3267
275	WK 13	Z	17258243	0.00172488	0.01615	2.80128	-9.48
276	ESS2	Z	17429904	0.0115935	0.00304	0.34952	-10.377
277	WK 9	Z	17867349	0.00521354	0.01362	0.58931	-8.5379
	WK 10	Z	17867349	1.43505e-05	0.01905	1.46452	-10.42
	WK 11	Z	17867349	2.79233e-06	0.0239	1.22739	-11.468
	WK 12	Z	17867349	1.29543e-06	0.02379	0.80998	-11.618
	WK 13	Z	17867349	1.05861e-06	0.02351	0.47312	-11.596
	WK 14	Z	17867349	0.000699851	0.01719	0.34515	-10.059
	WK 15	Z	17867349	7.61706e-05	0.01986	0.55311	-10.46
	WK 16	Z	17867349	5.24888e-05	0.02017	0.71879	-9.48
278	ESS1	Z	22470205	0.00502231	0.03134	0.23555	-10.377
279	WK 9	Z	22757726	0.00121944	0.01533	2.45186	-6.9446
280	WK 10	Z	25293919	0.000153755	0.0167	4.94106	-8.171
	WK 12	Z	25293919	0.000141207	0.01884	4.18185	-9.0119
	WK 14	Z	25293919	0.000148276	0.01848	3.29992	-9.4174
	WK 16	Z	25293919	0.0015888	0.01661	3.07608	-8.8038
281	WK 10	Z	25349895	0.0003729	0.01827	6.47461	-7.8657
	WK 14	Z	25349895	0.000500146	0.01969	5.05264	-9.2891
	WK 16	Z	25349895	0.000767008	0.01968	4.87721	-9.2979
282	WK 6	Z	27931470	6.09719e-05	0.02246	3.63791	-9.9408
	WK 7	Z	27931470	4.71869e-08	0.02336	4.52273	-11.941
	WK 8	Z	27931470	2.54491e-06	0.0199	2.98235	-12.084
	WK 9	Z	27931470	3.11045e-06	0.01994	2.76508	-11.718
	WK 10	Z	27931470	3.88806e-06	0.02023	3.20203	-12.574
	WK 11	Z	27931470	1.70721e-06	0.0245	3.26654	-13.407
	WK 12	Z	27931470	5.7614e-06	0.02227	1.40087	-12.897
	WK 13	Z	27931470	0.000328718	0.01806	2.25804	-11.489
283	WK 6	Z	28077814	0.000194403	0.02162	1.51925	-9.4991
	WK 7	Z	28077814	9.79084e-09	0.0255	1.94626	-12.239
	WK 8	Z	28077814	3.9941e-07	0.02233	0.73723	-12.49
	WK 9	Z	28077814	9.96757e-06	0.0196	0.42197	-11.308
	WK 10	Z	28077814	3.12812e-07	0.0228	0.4097	-13.03
	WK 11	Z	28077814	7.68776e-07	0.02617	0.47386	-13.537
	WK 12	Z	28077814	4.20617e-07	0.02596	2.36802	-13.193
	WK 13	Z	28077814	1.94403e-05	0.0212	1.2385	-12.02
	WK 14	Z	28077814	1.5782e-05	0.02158	2.00762	-12.186
	WK 15	Z	28077814	6.48599e-05	0.02059	1.38291	-11.643
	WK 16	Z	28077814	0.000145272	0.01947	0.92497	-11.528
284	WK 7	Z	28148932	0.000190868	0.01772	5.91862	-9.3515
	WK 8	Z	28148932	0.000666272	0.01668	5.75559	-10.098
	WK 9	Z	28148932	0.00404712	0.01518	5.12691	-9.303
	WK 10	Z	28148932	0.000138556	0.01894	5.32689	-11.616
	WK 11	Z	28148932	0.000220913	0.02193	5.07162	-12.017
	WK 12	Z	28148932	7.56404e-05	0.02177	3.72267	-12.415
285	TLE	Z	28197439	0.0358762	0.00984	19.629	-11.889
	EPR	Z	28197439	0.000164182	0.01191	0.27407	-11.473
286	WK 8	Z	28308035	0.0011187	0.01735	4.73976	-10.226
	WK 9	Z	28308035	0.00487775	0.01618	4.78453	-9.2672
	WK 10	Z	28308035	0.00062209	0.01859	4.99963	-11.063
	WK 11	Z	28308035	0.000519586	0.02236	4.12992	-11.889
	WK 12	Z	28308035	6.59203e-05	0.02488	6.44645	-11.545
287	WK 6	Z	28900115	1.34668e-05	0.02391	2.08214	-10.274
	WK 7	Z	28900115	4.75404e-10	0.02726	2.84315	-12.941
	WK 8	Z	28900115	9.40204e-09	0.02433	0.95776	-13.195
	WK 9	Z	28900115	6.37995e-07	0.02108	0.12514	-11.86
	WK 10	Z	28900115	2.54491e-10	0.02789	1.38617	-14.581
	WK 11	Z	28900115	2.38586e-10	0.03217	1.39824	-15.155
	WK 12	Z	28900115	6.85712e-11	0.03207	0.23094	-15.076
	WK 13	Z	28900115	1.14875e-08	0.02707	1.40282	-13.842
	WK 14	Z	28900115	5.07215e-07	0.02375	0.20975	-13.101
	WK 15	Z	28900115	1.50397e-06	0.02327	0.06862	-12.623
	WK 16	Z	28900115	2.2268e-06	0.02288	0.1603	-12.715
288	WK 12	Z	29382006	0.000279233	0.02635	7.08285	-11.473
289	WK 12	Z	29382008	0.000311045	0.02712	7.10639	-11.495
290	WK 6	Z	29485342	1.04801e-05	0.02475	2.29263	-10.542
	WK 7	Z	29485342	3.00441e-10	0.02752	3.22718	-13.078
	WK 8	Z	29485342	1.87334e-08	0.02396	1.21878	-13.154
	WK 9	Z	29485342	2.12076e-07	0.02216	0.56032	-12.2
	WK 10	Z	29485342	1.31664e-10	0.02916	2.28455	-14.955
	WK 11	Z	29485342	5.42561e-10	0.03251	2.58043	-15.253
	WK 12	Z	29485342	2.27982e-10	0.03215	0.26031	-15.166
	WK 13	Z	29485342	4.04712e-08	0.02665	1.17294	-13.76
	WK 14	Z	29485342	1.02327e-06	0.02356	0.07621	-13.05
	WK 15	Z	29485342	1.47393e-06	0.02397	0.68381	-12.838
	WK 16	Z	29485342	2.12076e-06	0.02336	0.56692	-12.852
291	WK 6	Z	29600028	0.000360529	0.02112	1.31269	-9.6506
	WK 7	Z	29600028	3.64064e-08	0.02447	2.09796	-12.277
	WK 8	Z	29600028	5.40794e-07	0.02176	0.38976	-12.512
	WK 9	Z	29600028	1.19469e-05	0.01929	1.22154	-11.21
	WK 10	Z	29600028	2.91604e-08	0.02485	0.1005	-13.767
	WK 11	Z	29600028	3.11045e-08	0.02868	0.32512	-14.297
	WK 12	Z	29600028	4.25919e-09	0.02955	1.75832	-14.262
	WK 13	Z	29600028	1.55699e-06	0.0235	0.16588	-12.855
	WK 14	Z	29600028	2.43887e-05	0.02103	1.60721	-12.165
	WK 15	Z	29600028	3.0751e-05	0.02112	1.37332	-11.907
	WK 16	Z	29600028	3.85271e-05	0.02038	1.10725	-11.899
292	WK 9	Z	29718460	0.000457731	0.01585	0.9431	-8.5965
	WK 10	Z	29718460	0.00094904	0.01527	1.47003	-8.9959
	WK 11	Z	29718460	0.0010321	0.01784	0.87192	-9.4084
	WK 12	Z	29718460	1.9617e-05	0.02114	1.09611	-10.202
	WK 13	Z	29718460	0.00118409	0.01662	1.3852	-9.0083
	WK 14	Z	29718460	1.14168e-05	0.02155	1.09348	-10.403
	WK 15	Z	29718460	7.65241e-05	0.01998	1.16612	-9.7306
	WK 16	Z	29718460	3.21649e-05	0.02067	1.23005	-10.021
293	WK 6	Z	29718467	0.000233284	0.02138	1.33372	-9.7585
	WK 7	Z	29718467	9.86153e-08	0.02346	1.80232	-12.062
	WK 8	Z	29718467	3.65831e-07	0.022	0.4912	-12.633
	WK 9	Z	29718467	9.43738e-06	0.01925	0.70173	-11.419
	WK 10	Z	29718467	3.26951e-07	0.02224	0.02931	-13.135
	WK 11	Z	29718467	6.09719e-07	0.02548	0.12565	-13.609
	WK 12	Z	29718467	9.7555e-07	0.02409	1.95015	-12.961
	WK 13	Z	29718467	0.000156229	0.0186	0.80962	-11.477
	WK 14	Z	29718467	5.39026e-05	0.02003	1.43054	-12.001
	WK 15	Z	29718467	0.000183799	0.0191	0.89982	-11.447
	WK 16	Z	29718467	0.000231516	0.01871	1.18341	-11.432
294	WK 9	Z	30238353	0.00145449	0.01606	0.36533	-8.2986
	WK 10	Z	30238353	0.000252724	0.0179	0.74196	-9.359
	WK 11	Z	30238353	7.7231e-05	0.02157	0.59304	-9.9844
	WK 12	Z	30238353	2.35051e-06	0.02464	0.51522	-10.633
	WK 13	Z	30238353	0.000197938	0.01937	0.1585	-9.3632
	WK 14	Z	30238353	1.16642e-05	0.0228	0.06058	-10.196
	WK 15	Z	30238353	1.41737e-05	0.02311	0.44834	-10.057
	WK 16	Z	30238353	1.36789e-05	0.02316	0.54891	-10.253
295	WK 6	Z	30848955	0.000897788	0.02175	2.49484	-9.5139
	WK 7	Z	30848955	2.47422e-07	0.02578	3.31669	-12.254
	WK 8	Z	30848955	4.94844e-06	0.02234	2.24503	-12.345
	WK 9	Z	30848955	8.43002e-05	0.01962	0.67785	-11.345
	WK 10	Z	30848955	1.48276e-07	0.02632	3.0715	-13.899
	WK 11	Z	30848955	2.2268e-07	0.03036	3.1552	-14.384
	WK 12	Z	30848955	5.42561e-07	0.0282	0.7141	-13.996
	WK 13	Z	30848955	2.56259e-05	0.0231	1.70904	-12.684
	WK 14	Z	30848955	0.000259793	0.02133	1.16534	-12.167
	WK 15	Z	30848955	0.000404712	0.02102	0.89866	-11.78
	WK 16	Z	30848955	0.000429454	0.02082	1.28923	-11.896
296	WK 6	Z	31163019	0.000226214	0.02454	2.22811	-10.127
	WK 7	Z	31163019	7.5287e-08	0.02597	2.78883	-12.471
	WK 8	Z	31163019	2.15611e-06	0.02184	2.25628	-12.276
	WK 9	Z	31163019	6.11486e-06	0.02161	1.53262	-11.821
	WK 10	Z	31163019	3.12812e-08	0.02711	2.41785	-14.177
	WK 11	Z	31163019	4.61265e-08	0.03108	1.34721	-14.73
	WK 12	Z	31163019	3.60529e-08	0.02993	0.91072	-14.496
	WK 13	Z	31163019	7.05153e-07	0.02639	0.34339	-13.593
	WK 14	Z	31163019	9.73782e-06	0.02365	0.84914	-13.123
	WK 15	Z	31163019	1.1028e-05	0.02433	0.00739	-12.807
	WK 16	Z	31163019	2.26214e-05	0.02288	0.08961	-12.696
297	WK 6	Z	31203382	0.00121767	0.02396	2.9976	-9.8058
	WK 7	Z	31203382	6.94549e-05	0.02348	3.85481	-11.111
	WK 8	Z	31203382	0.000736964	0.02083	2.48115	-11.13
	WK 10	Z	31203382	5.81442e-05	0.02639	3.42285	-12.463
	WK 11	Z	31203382	4.50662e-05	0.02792	3.29862	-13.229
	WK 12	Z	31203382	1.10633e-05	0.02899	1.66048	-13.59
	WK 13	Z	31203382	0.00125125	0.02226	2.52016	-11.693
298	WK 7	Z	31279475	0.000143505	0.01654	1.9412	-7.2252
	WK 8	Z	31279475	1.16819e-05	0.0184	1.40596	-8.4258
	WK 9	Z	31279475	1.52518e-05	0.01853	1.05831	-8.2608
	WK 10	Z	31279475	2.56259e-06	0.02033	2.20612	-8.9209
	WK 11	Z	31279475	0.000547863	0.01791	1.85767	-8.1546
	WK 12	Z	31279475	1.68954e-05	0.02071	0.98052	-9.0389
	WK 13	Z	31279475	2.4212e-05	0.02013	1.26095	-8.819
	WK 14	Z	31279475	7.3343e-07	0.02373	0.10079	-9.8356
	WK 15	Z	31279475	1.9617e-05	0.02078	0.60037	-8.9392
	WK 16	Z	31279475	6.96316e-06	0.02178	0.82006	-9.2528
299	WK 6	Z	31853927	3.94108e-07	0.02991	0.67958	-8.9928
	WK 7	Z	31853927	5.07215e-08	0.02611	1.52265	-9.706
	WK 8	Z	31853927	4.13548e-09	0.02819	1.14553	-10.841
	WK 9	Z	31853927	4.17083e-07	0.0245	1.54632	-9.7315
	WK 10	Z	31853927	1.92636e-07	0.0255	1.98808	-10.516
	WK 11	Z	31853927	2.86303e-08	0.03111	1.98001	-11.293
	WK 12	Z	31853927	1.67717e-07	0.0286	1.28071	-10.946
	WK 13	Z	31853927	1.55169e-07	0.02751	1.64431	-10.628
	WK 14	Z	31853927	2.54491e-07	0.02755	1.52615	-10.679
	WK 15	Z	31853927	7.82914e-07	0.02729	1.45545	-10.397
	WK 16	Z	31853927	7.86448e-06	0.02418	1.21999	-9.952
300	WK 6	Z	32023812	3.55227e-05	0.03084	2.50961	-9.3253
	WK 7	Z	32023812	0.000381737	0.02498	2.76662	-9.291
	WK 8	Z	32023812	0.000616788	0.0241	1.66168	-10.067
	WK 11	Z	32023812	0.000834166	0.02769	2.99902	-10.602
	WK 12	Z	32023812	0.00128836	0.02624	1.35054	-10.627
301	WK 6	Z	32143766	1.6807e-06	0.02765	2.76223	-9.4032
	WK 7	Z	32143766	7.05153e-05	0.01766	1.49528	-9.1972
	WK 8	Z	32143766	7.54637e-05	0.01744	1.26778	-9.8302
	WK 9	Z	32143766	0.000501913	0.01612	0.51551	-9.1519
	WK 10	Z	32143766	5.23121e-05	0.01858	1.59687	-10.476
	WK 11	Z	32143766	1.09749e-06	0.02542	1.08799	-11.877
	WK 12	Z	32143766	8.00587e-06	0.02266	0.3089	-11.088
	WK 13	Z	32143766	8.00587e-06	0.02224	0.7262	-11.028
	WK 15	Z	32143766	0.000692782	0.0181	0.06058	-9.7088
302	WK 7	Z	32143773	4.78938e-06	0.02002	2.10912	-11.114
	WK 8	Z	32143773	2.29749e-05	0.01847	1.34363	-11.464
	WK 9	Z	32143773	0.000104271	0.01752	0.01924	-10.688
	WK 10	Z	32143773	7.03385e-07	0.02248	1.30504	-13.079
	WK 11	Z	32143773	2.36818e-07	0.02701	1.52121	-13.844
	WK 12	Z	32143773	1.48983e-07	0.02665	0.34259	-13.533
	WK 13	Z	32143773	2.35051e-05	0.02117	0.65023	-12.128
	WK 14	Z	32143773	0.00105861	0.01734	0.94916	-10.821
	WK 15	Z	32143773	0.000722826	0.01805	0.41667	-10.851
	WK 16	Z	32143773	0.000917229	0.01786	0.72787	-10.938
303	WK 6	Z	32656468	1.57113e-05	0.02441	3.35267	-10.361
	WK 7	Z	32656468	1.80265e-08	0.02465	3.68429	-12.416
	WK 8	Z	32656468	1.3891e-07	0.02258	2.69073	-12.891
	WK 9	Z	32656468	1.15581e-05	0.01885	1.79303	-11.416
	WK 10	Z	32656468	1.03564e-07	0.02339	3.25565	-13.454
	WK 11	Z	32656468	1.03917e-07	0.02733	3.16784	-14.064
	WK 12	Z	32656468	7.03385e-08	0.02666	1.23262	-14.021
	WK 13	Z	32656468	2.49189e-06	0.02261	2.37501	-12.756
	WK 14	Z	32656468	6.66272e-05	0.01986	0.49541	-12.18
	WK 15	Z	32656468	0.00017673	0.01929	0.89838	-11.681
	WK 16	Z	32656468	0.000164889	0.01935	0.54709	-11.855
304	WK 7	Z	32886446	1.05331e-06	0.02225	3.77474	-11.624
	WK 8	Z	32886446	1.6754e-05	0.01941	2.40628	-11.839
	WK 9	Z	32886446	0.000505448	0.01639	1.43034	-10.592
	WK 10	Z	32886446	6.73341e-07	0.0225	2.23671	-13.256
	WK 11	Z	32886446	1.12047e-06	0.02567	2.1316	-13.716
	WK 12	Z	32886446	1.14344e-06	0.02483	0.10604	-13.384
	WK 13	Z	32886446	0.000109926	0.01965	0.83873	-11.951
	WK 14	Z	32886446	0.000408246	0.01915	0.24475	-11.755
	WK 15	Z	32886446	0.000858908	0.01848	0.64416	-11.324
	WK 16	Z	32886446	0.000669807	0.0187	0.26714	-11.559
305	WK 6	Z	32899766	0.000296906	0.0218	2.7455	-9.5933
	WK 7	Z	32899766	2.52724e-08	0.02631	3.75648	-12.349
	WK 8	Z	32899766	7.12222e-07	0.02294	2.08084	-12.451
	WK 9	Z	32899766	2.65095e-05	0.02005	2.31692	-11.251
	WK 10	Z	32899766	4.68334e-08	0.02624	3.58288	-13.639
	WK 11	Z	32899766	1.10633e-07	0.02936	2.60917	-14.072
	WK 12	Z	32899766	2.58026e-08	0.02982	1.12239	-14.184
	WK 13	Z	32899766	2.91604e-06	0.02433	1.77841	-12.827
	WK 14	Z	32899766	2.15611e-05	0.02256	0.45571	-12.352
	WK 15	Z	32899766	0.000183799	0.02081	0.95185	-11.596
	WK 16	Z	32899766	0.000105154	0.02132	0.50304	-11.839
306	WK 6	Z	33316240	0.00101973	0.01957	3.97331	-9.1732
	WK 7	Z	33316240	2.70397e-06	0.02029	5.00392	-11.039
	WK 8	Z	33316240	0.000106745	0.01703	3.4675	-11.284
	WK 9	Z	33316240	0.000183799	0.01679	3.6452	-10.729
	WK 10	Z	33316240	3.26951e-06	0.0205	4.75157	-12.558
	WK 11	Z	33316240	6.98084e-07	0.02559	4.67037	-13.663
	WK 12	Z	33316240	1.51281e-06	0.02391	2.79787	-13.507
	WK 13	Z	33316240	0.000219145	0.01844	4.00107	-11.539
307	WK 9	Z	33316250	0.00454196	0.01394	6.74051	-11.62
308	WK 6	Z	33419905	9.0309e-08	0.03052	1.33677	-9.314
	WK 7	Z	33419905	1.62945e-08	0.02539	1.77562	-9.8932
	WK 8	Z	33419905	1.43681e-09	0.02712	1.55281	-10.973
	WK 9	Z	33419905	1.60648e-08	0.02555	2.37336	-10.003
	WK 10	Z	33419905	1.70721e-09	0.02816	2.32757	-11.269
	WK 11	Z	33419905	2.26214e-09	0.03231	2.27675	-11.802
	WK 12	Z	33419905	1.31664e-08	0.02916	1.80919	-11.298
	WK 13	Z	33419905	5.21354e-09	0.02962	1.74339	-11.403
	WK 14	Z	33419905	5.92046e-08	0.02759	1.54439	-11.163
	WK 15	Z	33419905	1.28659e-07	0.02727	1.74383	-10.71
	WK 16	Z	33419905	4.71869e-07	0.02601	1.43424	-10.696
309	WK 5	Z	33878609	0.000330485	0.03171	6.61279	5.59324
	WK 6	Z	33878609	4.68334e-10	0.04582	9.46886	7.6358
	WK 7	Z	33878609	1.65596e-13	0.0387	10.1386	10.0694
	WK 8	Z	33878609	3.65831e-15	0.0396	10.6791	11.4338
	WK 9	Z	33878609	1.22297e-17	0.04514	11.2759	10.9165
	WK 10	Z	33878609	2.45655e-21	0.05607	13.5101	12.6879
	WK 11	Z	33878609	5.83209e-20	0.06347	13.6941	13.2
	WK 12	Z	33878609	6.37995e-19	0.05486	12.7789	13.082
	WK 13	Z	33878609	8.99556e-18	0.053	12.7059	11.785
	WK 14	Z	33878609	5.60234e-13	0.04123	11.3833	10.5772
	WK 15	Z	33878609	1.94403e-13	0.04555	10.9661	12.523
	WK 16	Z	33878609	1.29013e-14	0.04864	11.8733	12.8112
310	WK 7	Z	36774490	0.000132371	0.02392	8.07186	7.07069
	WK 8	Z	36774490	2.19145e-06	0.0285	9.1465	9.88139
	WK 9	Z	36774490	1.13107e-07	0.03082	9.16249	8.0872
	WK 10	Z	36774490	3.94108e-10	0.03473	10.4244	9.4524
	WK 11	Z	36774490	1.01973e-10	0.04722	11.4592	11.7606
	WK 12	Z	36774490	1.41737e-10	0.04102	11.0914	11.4104
	WK 13	Z	36774490	9.6848e-10	0.0392	10.4227	11.1544
	WK 14	Z	36774490	4.66567e-08	0.03649	10.2576	11.4455
	WK 15	Z	36774490	7.81147e-07	0.03398	9.61657	9.3897
	WK 16	Z	36774490	2.98674e-06	0.03051	9.59614	9.079
311	WK 9	Z	37529633	0.00680411	0.0143	6.99288	-11.222
312	WK 6	Z	37786779	1.0162e-08	0.03194	1.33732	-9.6103
	WK 7	Z	37786779	2.49189e-07	0.02198	0.50818	-9.6123
	WK 8	Z	37786779	4.40058e-08	0.02331	0.8002	-10.549
	WK 9	Z	37786779	4.68334e-07	0.02157	1.60232	-9.5838
	WK 10	Z	37786779	9.64946e-07	0.02121	1.02833	-10.344
	WK 11	Z	37786779	2.45655e-07	0.02629	1.17351	-11.153
	WK 12	Z	37786779	5.9558e-06	0.02202	0.44884	-10.281
	WK 13	Z	37786779	2.82768e-07	0.02445	0.42428	-10.767
	WK 14	Z	37786779	1.19469e-06	0.02311	0.58137	-10.601
	WK 15	Z	37786779	6.37995e-06	0.02201	0.41802	-10.067
	WK 16	Z	37786779	4.68335e-05	0.02022	0.10581	-9.8034
313	YC-L*1	Z	39207541	0.000782914	0.01769	1.74313	-11.222
314	WK 7	Z	39252909	0.000258026	0.01605	0.0365	-8.2355
	WK 8	Z	39252909	4.98379e-06	0.01923	0.30252	-9.6979
	WK 9	Z	39252909	3.42856e-06	0.01974	0.56295	-9.5672
	WK 10	Z	39252909	5.23121e-09	0.02566	1.11697	-11.668
	WK 11	Z	39252909	8.94254e-07	0.02472	1.69005	-11.125
	WK 12	Z	39252909	1.08335e-09	0.03004	0.27079	-12.083
	WK 13	Z	39252909	3.92341e-08	0.02607	0.86496	-11.304
	WK 14	Z	39252909	1.53755e-10	0.0314	0.18138	-12.437
	WK 15	Z	39252909	7.36964e-09	0.02856	0.49425	-11.595
	WK 16	Z	39252909	1.37142e-10	0.03234	0.87184	-12.576
315	WK 8	Z	40386793	0.00115228	0.01569	0.83427	-9.0378
	WK 9	Z	40386793	0.0020324	0.01513	0.26355	-8.7687
	WK 10	Z	40386793	9.98525e-06	0.02092	0.69531	-11.035
	WK 12	Z	40386793	4.27687e-05	0.0216	0.2474	-10.907
	WK 14	Z	40386793	6.96316e-05	0.02102	0.06883	-10.739
	WK 15	Z	40386793	0.000857141	0.0186	0.41887	-9.7356
	WK 16	Z	40386793	0.000473636	0.01929	0.44667	-10.216
316	YC-L*1	Z	40466393	0.0235051	0.02064	1.39906	-9.0378
317	WK 12	Z	40554059	0.00136966	0.01714	0.41799	-10.042
	WK 14	Z	40554059	0.00048424	0.01826	0.27712	-10.455
318	WK 8	Z	40888100	0.0004648	0.01707	3.36984	-7.7926
	WK 9	Z	40888100	0.00452429	0.01485	1.27168	-7.9504
	WK 10	Z	40888100	3.83504e-05	0.01978	1.54838	-9.9389
319	WK 10	Z	40888136	8.73046e-06	0.02122	2.84017	-11.728
	WK 12	Z	40888136	0.000422385	0.01983	1.45944	-11.08
	WK 14	Z	40888136	0.000629159	0.01881	0.13949	-10.796
	WK 16	Z	40888136	0.000210309	0.02051	1.30014	-11.228
320	WK 12	Z	43128580	0.000486008	0.02402	2.14415	-14.702
321	WK 11	Z	43571244	0.000731662	0.01846	3.30657	-9.1897
	WK 12	Z	43571244	0.000103917	0.01972	2.37213	-9.9945
	WK 13	Z	43571244	8.92487e-05	0.01935	2.80926	-9.6519
	WK 14	Z	43571244	3.16347e-05	0.02042	2.99648	-10.049
	WK 15	Z	43571244	0.000136966	0.01962	2.22157	-9.8182
	WK 16	Z	43571244	4.17083e-05	0.02081	3.16557	-9.9051
322	WK 10	Z	43581088	0.000140677	0.01679	2.91266	-9.1023
	WK 11	Z	43581088	2.82768e-05	0.02121	3.05959	-9.9718
	WK 12	Z	43581088	6.57436e-06	0.02186	1.714	-10.669
	WK 13	Z	43581088	4.10014e-06	0.02171	2.11497	-10.456
	WK 14	Z	43581088	2.58026e-06	0.02229	2.50974	-10.612
	WK 15	Z	43581088	2.4212e-05	0.02074	1.36841	-10.257
	WK 16	Z	43581088	1.06215e-05	0.02152	2.55623	-10.225
323	WK 8	Z	44810990	6.69807e-05	0.01771	0.89136	-10.198
	WK 9	Z	44810990	0.000620322	0.01606	0.78403	-9.3479
	WK 10	Z	44810990	8.62442e-07	0.02222	2.26603	-11.607
	WK 12	Z	44810990	2.63328e-05	0.02143	1.40484	-11.106
	WK 13	Z	44810990	0.000427687	0.01814	1.92537	-10.103
	WK 14	Z	44810990	1.21944e-06	0.02401	0.86635	-11.965
	WK 15	Z	44810990	0.000300441	0.01889	0.20852	-10.249
	WK 16	Z	44810990	1.26362e-05	0.02195	1.68302	-11.187
324	WK 11	Z	45427482	0.000797052	0.01999	5.15244	-13.039
	WK 12	Z	45427482	3.28718e-05	0.02228	2.86929	-14.772
325	WK 11	Z	45911151	7.13989e-05	0.02019	2.28613	-11.763
	WK 12	Z	45911151	3.74668e-07	0.0246	1.70834	-13.107
	WK 14	Z	45911151	0.000263328	0.01813	1.00209	-11.384
	WK 15	Z	45911151	0.000577907	0.01765	2.00137	-10.796
	WK 16	Z	45911151	0.000309278	0.01812	0.67683	-11.211
326	ESS1	Z	46359223	0.00428952	0.06337	0.22885	-10.103
327	WK 11	Z	47845702	0.00155876	0.01707	0.78048	-12.789
	WK 12	Z	47845702	0.000180265	0.01853	0.16285	-13.336
328	WK 7	Z	48348063	0.00120353	0.01486	0.33538	-7.8896
	WK 8	Z	48348063	3.76435e-06	0.01959	0.53845	-9.6861
	WK 9	Z	48348063	2.52724e-06	0.02021	1.58959	-9.4903
	WK 10	Z	48348063	0.000115228	0.01714	0.38554	-9.3468
	WK 11	Z	48348063	0.000229749	0.01919	0.88432	-9.6246
	WK 12	Z	48348063	0.000157113	0.01882	1.06736	-9.5114
	WK 13	Z	48348063	6.23857e-06	0.0218	1.06481	-10.209
	WK 14	Z	48348063	1.12224e-05	0.02119	1.58988	-10.143
	WK 15	Z	48348063	1.29366e-05	0.02151	1.60647	-9.9232
	WK 16	Z	48348063	0.000126008	0.01917	1.70617	-9.4843
329	WK 10	Z	49154370	0.00152695	0.01513	4.78188	-6.9033
	WK 12	Z	49154370	0.000765241	0.01767	4.65525	-7.5049
	WK 13	Z	49154370	0.000210309	0.01874	4.2146	-8.4065
	WK 15	Z	49154370	0.00149337	0.01723	4.13218	-7.7949
330	WK 10	Z	49154389	0.00152695	0.01513	4.78188	-6.9033
	WK 12	Z	49154389	0.000765241	0.01767	4.65525	-7.5049
	WK 13	Z	49154389	0.000210309	0.01874	4.2146	-8.4065
	WK 15	Z	49154389	0.00149337	0.01723	4.13218	-7.7949
331	WK 10	Z	49154391	0.00144742	0.01518	4.73672	-6.9687
	WK 12	Z	49154391	0.00073343	0.01771	4.61997	-7.5454
	WK 13	Z	49154391	0.000206774	0.01876	4.19053	-8.4142
	WK 15	Z	49154391	0.00141561	0.01729	4.09414	-7.8334
332	WK 13	Z	49154394	0.00161001	0.01667	3.28434	-8.2369
333	WK 13	Z	49154396	0.00127246	0.01694	3.17557	-8.3813
334	WK 7	Z	49154399	1.78497e-05	0.01883	2.00168	-11.178
	WK 8	Z	49154399	0.000145802	0.01676	1.34356	-11.353
	WK 9	Z	49154399	0.0019617	0.0148	0.7731	-10.354
	WK 10	Z	49154399	0.000277466	0.01668	2.33688	-11.525
	WK 11	Z	49154399	0.0003729	0.01916	1.73823	-12.046
	WK 12	Z	49154399	0.000318114	0.01852	0.66764	-11.797
335	WK 7	Z	49154401	1.00913e-05	0.01933	2.17024	-11.335
	WK 8	Z	49154401	9.52575e-05	0.01713	1.49888	-11.493
	WK 9	Z	49154401	0.00142798	0.01508	0.90528	-10.47
	WK 10	Z	49154401	7.54637e-05	0.01785	2.64887	-11.91
	WK 11	Z	49154401	0.000140147	0.02018	2.011	-12.368
	WK 12	Z	49154401	0.000114698	0.01954	0.94721	-12.141
336	WK 9	Z	49530144	0.00312812	0.01399	6.90587	-12.532
337	WK 16	Z	51931998	0.000553165	0.0177	0.51003	-15.159
338	WK 12	Z	53633376	0.000478938	0.01775	3.55931	-8.3158
	WK 14	Z	53633376	0.000187334	0.01832	2.71445	-8.9715
	WK 15	Z	53633376	0.000217378	0.01863	2.40241	-8.8874
	WK 16	Z	53633376	1.92636e-05	0.02094	2.06052	-9.7421
339	WK 9	Z	54124844	0.00284535	0.01424	0.04268	-7.5083
	WK 11	Z	54124844	0.00133608	0.01746	0.06829	-8.6236
	WK 12	Z	54124844	6.76876e-05	0.02005	0.55645	-9.1462
	WK 13	Z	54124844	4.77171e-05	0.01992	0.32802	-9.1077
	WK 14	Z	54124844	7.51102e-07	0.02373	0.55514	-10.115
	WK 15	Z	54124844	1.89101e-06	0.0236	0.67538	-9.7567
	WK 16	Z	54124844	1.15405e-07	0.02618	0.66652	-10.467
340	WK 13	Z	54174428	0.00131134	0.01624	1.13815	-8.1539
	WK 14	Z	54174428	2.27982e-05	0.02035	1.37888	-9.2326
	WK 15	Z	54174428	1.08159e-05	0.02146	1.30389	-9.2293
	WK 16	Z	54174428	2.84535e-06	0.02278	1.22248	-9.6857
341	WK 13	Z	54174431	0.000947273	0.01664	1.3757	-8.2089
	WK 14	Z	54174431	1.69838e-05	0.02067	1.54957	-9.2721
	WK 15	Z	54174431	8.11191e-06	0.02177	1.46361	-9.2662
	WK 16	Z	54174431	2.12076e-06	0.02313	1.398	-9.7263
342	WK 12	Z	54561026	0.000291605	0.01905	5.24188	-7.4332
	WK 14	Z	54561026	0.000459498	0.0185	3.69231	-8.4311
	WK 15	Z	54561026	0.000402944	0.01908	3.65567	-8.2851
	WK 16	Z	54561026	4.52429e-05	0.02116	3.50256	-9.0901
343	WK 10	Z	54693463	0.000961411	0.01535	2.19555	-11.995
	WK 11	Z	54693463	6.62738e-05	0.02056	2.25882	-13.48
	WK 12	Z	54693463	8.8365e-07	0.02403	1.5494	-14.772
	WK 13	Z	54693463	0.000362297	0.01776	2.82948	-12.178
344	WK 16	Z	55165748	0.000289837	0.01877	2.79861	-8.8438
345	WK 16	Z	55165756	0.000289837	0.01877	2.79861	-8.8438
346	WK 8	Z	55338268	0.000959644	0.0151	0.27413	-9.1465
	WK 9	Z	55338268	0.00694549	0.01356	0.47493	-8.332
	WK 10	Z	55338268	0.000210309	0.01686	0.44502	-9.947
	WK 11	Z	55338268	0.000463033	0.01886	0.54671	-10.157
	WK 12	Z	55338268	9.72015e-05	0.01974	0.1055	-10.437
	WK 13	Z	55338268	0.000263328	0.01819	0.3641	-9.9287
	WK 14	Z	55338268	0.000106745	0.01942	0.40529	-10.382
	WK 15	Z	55338268	2.33284e-05	0.02134	0.02629	-10.634
	WK 16	Z	55338268	0.00044536	0.01821	0.1259	-9.9532
347	WK 1	Z	56252140	0.0272164	0.02907	0.31899	1.8964
348	WK 12	Z	57344508	0.00116819	0.01709	3.16119	-8.3355
	WK 14	Z	57344508	0.00118409	0.0169	2.18164	-8.7213
	WK 15	Z	57344508	0.00030751	0.01858	3.10707	-8.5815
	WK 16	Z	57344508	2.05007e-05	0.02082	3.3426	-9.1858
349	WK 7	Z	57426680	0.0012159	0.0146	1.16515	-9.2992
	WK 8	Z	57426680	0.000126185	0.01651	0.12466	-10.711
	WK 9	Z	57426680	0.000227982	0.01617	0.00282	-10.254
	WK 10	Z	57426680	2.35051e-06	0.02047	1.11652	-12.24
	WK 11	Z	57426680	1.87334e-06	0.02385	1.06237	-12.794
	WK 12	Z	57426680	1.38026e-07	0.02531	0.19998	-13.221
	WK 13	Z	57426680	7.12222e-06	0.02134	0.76948	-12.054
	WK 14	Z	57426680	1.9617e-05	0.02045	0.50324	-11.971
	WK 15	Z	57426680	2.01472e-05	0.02094	1.36265	-11.657
	WK 16	Z	57426680	0.000120353	0.01929	0.31381	-11.468
350	WK 7	Z	57426684	0.0012159	0.0146	1.16515	-9.2992
	WK 8	Z	57426684	0.000126185	0.01651	0.12466	-10.711
	WK 9	Z	57426684	0.000227982	0.01617	0.00282	-10.254
	WK 10	Z	57426684	2.35051e-06	0.02047	1.11652	-12.24
	WK 11	Z	57426684	1.87334e-06	0.02385	1.06237	-12.794
	WK 12	Z	57426684	1.38026e-07	0.02531	0.19998	-13.221
	WK 13	Z	57426684	7.12222e-06	0.02134	0.76948	-12.054
	WK 14	Z	57426684	1.9617e-05	0.02045	0.50324	-11.971
	WK 15	Z	57426684	2.01472e-05	0.02094	1.36265	-11.657
	WK 16	Z	57426684	0.000120353	0.01929	0.31381	-11.468
351	WK 10	Z	57470300	0.000917229	0.02022	2.04113	-11.413
	WK 11	Z	57470300	0.000784681	0.02363	2.23498	-11.89
	WK 12	Z	57470300	1.02857e-05	0.02905	3.75721	-12.663
	WK 13	Z	57470300	0.000786448	0.02206	2.58056	-11.336
	WK 15	Z	57470300	0.000904858	0.02347	4.0299	-10.659
	YC-b*1	Z	57470300	0.00455963	0.02571	1.83935	-9.2992
352	WK 7	Z	57635698	0.000512517	0.01562	1.21251	-9.7195
	WK 8	Z	57635698	0.00011293	0.01668	0.28922	-10.929
	WK 9	Z	57635698	6.20322e-05	0.0173	0.35354	-10.73
	WK 10	Z	57635698	6.46832e-07	0.02174	0.92165	-12.896
	WK 11	Z	57635698	3.48158e-07	0.026	0.84673	-13.655
	WK 12	Z	57635698	5.39026e-09	0.02914	0.12016	-14.416
	WK 13	Z	57635698	4.55963e-06	0.02218	0.82577	-12.494
	WK 14	Z	57635698	7.42266e-06	0.0219	0.71447	-12.531
	WK 15	Z	57635698	2.33284e-06	0.02346	1.45124	-12.462
	WK 16	Z	57635698	1.22474e-05	0.02194	0.09253	-12.476
353	WK 15	Z	57635725	0.00165596	0.01684	1.95819	-8.4069
	WK 16	Z	57635725	0.000305743	0.01863	2.04038	-9.0258
354	WK 8	Z	57818905	0.00068748	0.01628	0.14035	-8.6447
	WK 9	Z	57818905	5.9558e-06	0.02061	1.08831	-9.644
	WK 10	Z	57818905	8.27096e-10	0.02923	1.0976	-12.149
	WK 11	Z	57818905	5.70838e-06	0.02406	1.38324	-10.819
	WK 12	Z	57818905	1.4863e-08	0.02945	0.81488	-11.864
	WK 13	Z	57818905	1.19646e-09	0.03127	2.14472	-12.243
	WK 14	Z	57818905	2.77466e-10	0.03317	1.33181	-12.675
	WK 15	Z	57818905	2.36818e-09	0.03178	0.28843	-11.954
	WK 16	Z	57818905	6.96316e-10	0.03282	0.94705	-12.387
355	WK 0	Z	57953545	0.00427687	0.01997	0.22387	0.31974
	WK 7	Z	57953545	0.000844769	0.01512	1.28438	-7.5464
	WK 8	Z	57953545	0.00014757	0.01643	0.22133	-8.8739
	WK 9	Z	57953545	7.01618e-06	0.01914	0.69134	-9.5025
	WK 10	Z	57953545	1.80265e-08	0.02478	0.04187	-11.335
	WK 11	Z	57953545	1.92636e-06	0.02422	0.30735	-10.955
	WK 12	Z	57953545	9.04858e-08	0.02618	0.48403	-11.098
	WK 13	Z	57953545	1.71428e-08	0.02721	0.68291	-11.609
	WK 14	Z	57953545	2.75699e-10	0.03139	0.25676	-12.479
	WK 15	Z	57953545	1.0268e-08	0.02878	0.80546	-11.309
	WK 16	Z	57953545	1.05508e-09	0.03064	0.03907	-12.112
356	WK 14	Z	58405832	0.000675109	0.0177	0.88037	-8.5926
	WK 15	Z	58405832	0.000627391	0.01826	0.25534	-8.5783
	WK 16	Z	58405832	6.91014e-05	0.02035	1.56664	-8.9866
357	WK 12	Z	58405861	0.000425919	0.01851	4.95757	-7.4986
	WK 14	Z	58405861	0.00166833	0.01711	3.61329	-8.1061
	WK 15	Z	58405861	0.00153578	0.01759	3.74963	-7.8886
	WK 16	Z	58405861	7.10455e-05	0.02061	4.08724	-8.7322
358	WK 16	Z	58470999	3.60529e-05	0.0229	5.27868	-13.696
359	WK 10	Z	58471010	0.000160824	0.0193	1.08523	-15.515
	WK 13	Z	58471010	0.000848304	0.01931	1.86529	-14.546
360	WK 7	Z	58471020	4.11781e-06	0.02252	2.62141	-10.839
	WK 8	Z	58471020	1.82032e-07	0.02588	2.56979	-12.614
	WK 9	Z	58471020	3.67598e-07	0.02555	2.18245	-12.18
	WK 10	Z	58471020	1.10103e-10	0.03345	2.47932	-15.012
	WK 11	Z	58471020	1.57643e-07	0.03136	2.00364	-13.945
	WK 12	Z	58471020	8.58908e-08	0.02974	2.38712	-13.507
	WK 13	Z	58471020	3.37554e-10	0.03553	1.84605	-14.884
	WK 14	Z	58471020	3.5346e-11	0.03718	3.23214	-15.145
	WK 15	Z	58471020	6.29159e-09	0.03263	2.86201	-13.773
	WK 16	Z	58471020	2.43887e-10	0.03604	3.00845	-14.686
361	ESW1	Z	58708300	0.00551398	0.0148	0.16137	-8.5783
362	WK 16	Z	58737809	3.85271e-05	0.02743	6.77903	-15.593
363	WK 16	Z	58737817	3.21649e-05	0.02721	6.91894	-15.02
364	WK 13	Z	58904207	0.00148983	0.01697	0.93989	-8.1817
	WK 14	Z	58904207	0.000240353	0.01896	0.64024	-8.7952
	WK 15	Z	58904207	4.57731e-05	0.02111	0.6432	-9.0357
	WK 16	Z	58904207	1.3944e-05	0.02237	1.59998	-9.3188
365	WK 16	Z	58993470	0.000659203	0.01809	1.03289	-8.1912
366	WK 7	Z	59494323	0.00118232	0.01472	0.5303	-9.4555
	WK 8	Z	59494323	7.35197e-05	0.01695	0.21545	-10.874
	WK 9	Z	59494323	0.000114168	0.0167	0.51422	-10.386
	WK 10	Z	59494323	6.75109e-07	0.02148	1.10807	-12.566
	WK 11	Z	59494323	4.48894e-07	0.02546	0.52756	-13.288
	WK 12	Z	59494323	1.48807e-08	0.02775	0.24947	-13.849
	WK 13	Z	59494323	1.61001e-07	0.02496	1.18901	-13.015
	WK 14	Z	59494323	4.34756e-07	0.02415	0.12923	-13.023
	WK 15	Z	59494323	6.66272e-07	0.0243	0.9275	-12.628
	WK 16	Z	59494323	1.78497e-06	0.02332	0.57642	-12.648
367	WK 13	Z	60615051	0.00054963	0.02776	5.19333	-12.063
	WK 15	Z	60615051	0.000526655	0.03057	6.09244	-11.616
	WK 16	Z	60615051	0.000926065	0.02751	4.73188	-11.796
368	WK 1	Z	61039048	0.0103564	0.02827	0.47471	1.68442
369	WK 4	Z	61358401	0.000201472	0.02589	0.32077	-7.6969
	WK 7	Z	61358401	4.40058e-07	0.0217	1.20502	-12.11
	WK 8	Z	61358401	1.37319e-07	0.02276	0.51509	-13.216
	WK 9	Z	61358401	1.39263e-08	0.0248	1.19883	-13.336
	WK 10	Z	61358401	4.82473e-10	0.02811	0.36959	-14.925
	WK 11	Z	61358401	2.36818e-12	0.03808	0.88155	-16.989
	WK 12	Z	61358401	7.49335e-12	0.03548	1.859	-16.374
	WK 13	Z	61358401	6.27392e-08	0.02642	1.15005	-14.08
	WK 14	Z	61358401	3.44624e-07	0.02473	1.13844	-13.823
	WK 15	Z	61358401	1.14875e-07	0.02652	2.30235	-13.845
	WK 16	Z	61358401	9.98524e-07	0.02417	1.28496	-13.521
370	WK 7	Z	61509499	9.4904e-05	0.01774	1.71716	-10.733
	WK 8	Z	61509499	1.54992e-05	0.01961	0.92481	-12.166
	WK 9	Z	61509499	4.24152e-07	0.02373	1.49477	-12.903
	WK 10	Z	61509499	1.80265e-08	0.02673	0.05194	-14.553
	WK 11	Z	61509499	2.26214e-09	0.03348	0.94275	-15.784
	WK 12	Z	61509499	3.03976e-09	0.03165	1.60047	-15.316
	WK 13	Z	61509499	3.48158e-06	0.02418	0.86925	-13.362
	WK 14	Z	61509499	4.77171e-05	0.02136	1.67756	-12.692
	WK 15	Z	61509499	1.33961e-05	0.02336	2.26349	-12.785
	WK 16	Z	61509499	8.8365e-06	0.02264	1.24054	-12.824
371	WK 9	Z	61892165	0.00012106	0.01693	0.33	-10.916
	WK 10	Z	61892165	9.52575e-06	0.01931	1.27814	-11.974
	WK 11	Z	61892165	2.84535e-05	0.0214	0.51912	-12.453
	WK 12	Z	61892165	2.05007e-06	0.02302	0.13681	-12.991
	WK 13	Z	61892165	0.000547863	0.01739	0.65123	-11.108
	WK 14	Z	61892165	0.000231516	0.01835	0.45171	-11.613
	WK 15	Z	61892165	0.000544328	0.01782	0.08825	-11.216
372	WK 10	Z	62106259	0.000185566	0.0281	3.59119	-11.264
	WK 12	Z	62106259	0.00165419	0.02832	3.03158	-11.208
373	WK 10	Z	62106289	0.000185566	0.0281	3.59119	-11.264
	WK 12	Z	62106289	0.00165419	0.02832	3.03158	-11.208
374	WK 4	Z	62313966	0.00022268	0.02505	0.68601	-7.6796
	WK 7	Z	62313966	6.71574e-07	0.02106	1.02754	-12.095
	WK 8	Z	62313966	5.53165e-07	0.0209	0.32667	-12.774
	WK 9	Z	62313966	2.19145e-07	0.02195	0.97907	-12.73
	WK 10	Z	62313966	6.23857e-09	0.0253	0.58312	-14.305
	WK 11	Z	62313966	5.17819e-10	0.03188	0.62783	-15.784
	WK 12	Z	62313966	1.92636e-10	0.03159	1.73565	-15.765
	WK 13	Z	62313966	1.43505e-07	0.02499	0.86359	-13.916
	WK 14	Z	62313966	4.86007e-07	0.02389	0.99065	-13.798
	WK 15	Z	62313966	2.58026e-07	0.02505	2.04073	-13.733
	WK 16	Z	62313966	1.44919e-06	0.02338	1.19525	-13.474
375	WK 13	Z	62604224	0.00134138	0.01732	1.69097	-9.2301
376	WK 16	Z	63124193	0.000392341	0.01799	1.25715	-15.475
377	WK 10	Z	63172668	0.000455963	0.01582	0.13319	-14.444
	WK 16	Z	63172668	0.000101796	0.01952	0.54136	-15.598
378	WK 11	Z	63729978	0.000648599	0.01805	1.28059	-11.602
	WK 12	Z	63729978	0.00123888	0.01673	0.52568	-11.355
379	WK 12	Z	64124896	9.13694e-05	0.02372	3.21668	-11.744
380	WK 16	Z	64453319	0.00108689	0.01886	1.77382	-8.8832
381	WK 9	Z	66433809	0.000385271	0.01577	0.83767	-7.9936
	WK 10	Z	66433809	1.25832e-07	0.02301	0.59808	-10.431
	WK 11	Z	66433809	2.26214e-07	0.02634	0.05243	-10.927
	WK 12	Z	66433809	1.89101e-06	0.02331	0.92327	-10.276
	WK 13	Z	66433809	1.62768e-05	0.02078	0.51353	-9.6663
	WK 14	Z	66433809	0.00048424	0.01751	0.61806	-8.9971
	WK 15	Z	66433809	1.36436e-05	0.02149	1.5024	-9.5618
	WK 16	Z	66433809	9.91455e-06	0.02179	0.72146	-9.8922
382	WK 10	Z	66979966	0.000326951	0.01659	2.88835	-9.1917
	WK 11	Z	66979966	0.000259793	0.01966	1.98001	-10.465
	WK 12	Z	66979966	0.000526655	0.01825	0.60216	-10.749
383	WK 10	Z	66979967	0.000326951	0.01659	2.88835	-9.1917
	WK 11	Z	66979967	0.000259793	0.01966	1.98001	-10.465
	WK 12	Z	66979967	0.000526655	0.01825	0.60216	-10.749
Trait abbreviations are presented in Table 4
