# Supplementary material for: Association analysis of production traits of Japanese quail (Coturnix japonica) using restriction-site associated DNA sequencing
Source: Sci Rep. 2023 Dec 2;13:21307. doi: 10.1038/s41598-023-48293-0 (PMC10693557; doi:10.1038/s41598-023-48293-0)
Supplement: Supplementary file 2 — Supplementary Information 2. [file 41598_2023_48293_MOESM2_ESM.xlsx]

## Sheet: Sheet1
Supplementary file 2 Significant associations detected in MLM approach
SNP No.	Trait	Chromosome	Position (bp)	Bonferroni	Additive effect	Dominant effect	Marker R2	Genetic variance	Residual variance
1	WK 3	1	9916560	0.0259793	1.86053	5.97714	0.03936	34.9853	40.5858
2	EW2	1	9994051	0.00924298	-0.342	0.8319	0.00216	2.27406	0.000714
	ESW2	1	9994051	0.0450661	-0.037803	0.07496	0.04247	0.01474	0.0044
3	ESW2	1	10710972	0.0273932	-0.044934	0.14268	0.03931	0.01474	0.0044
4	AFE	1	10934065	0.000517819	2.45035	-1.4528	0.0038	122.79	0.11807
5	EW2	1	11027778	0.0342856	0.67795	1.04911	0.00193	2.27406	0.000714
	ESW2	1	11027778	0.00332252	0.07419	0.12436	0.04732	0.01474	0.0044
6	EW2	1	11027787	0.0342856	-0.678	1.04911	0.00193	2.27406	0.000714
	ESW2	1	11027787	0.00332252	-0.074185	0.12436	0.04732	0.01474	0.0044
7	ESW2	1	11033333	0.014863	-0.083173	0.10601	0.04098	0.01474	0.0044
8	EET2	1	12054807	1.83799e-06	-0.01367	0.01339	0.00505	0.00169	2.4565e-06
9	EET2	1	12054816	1.83799e-06	0.01367	0.01339	0.00505	0.00169	2.4565e-06
10	EET2	1	12054817	1.83799e-06	-0.01367	0.01339	0.00505	0.00169	2.4565e-06
11	ESW2	1	12146129	0.000305743	0.1166	0.1574	0.07892	0.01474	0.0044
12	ESW2	1	12146150	0.000305743	-0.1166	0.1574	0.07892	0.01474	0.0044
13	EET2	1	12542088	3.26951e-07	-0.0053549	0.01565	0.00545	0.00169	2.4565e-06
14	YC-b*2	1	13609844	0.00547863	0.82034	-4.0958	0.0024	21.2987	0.01162
15	YD1	1	17123642	0.00348158	1.14375	0.93404	0.00271	4.49789	0.00328
16	EW2	1	18655989	0.0187334	1.0672	1.03663	0.00202	2.27406	0.000714
	ESW2	1	18655989	0.0235051	0.10688	0.12668	0.03977	0.01474	0.0044
17	AFE	1	18656007	0.0032695	-2.3053	-0.021807	0.00338	122.79	0.11807
18	EW2	1	19146097	0.00503681	-0.84	1.20169	0.00223	2.27406	0.000714
	AW2	1	19146097	0.00382169	-0.44321	0.64511	0.00169	0.64958	0.00015803
19	EW2	1	20811394	0.00521354	-0.821	1.2836	0.00222	2.27406	0.000714
	ESW2	1	20811394	0.0226214	-0.1075	0.12691	0.03987	0.01474	0.0044
20	EW2	1	20998402	0.0376435	-0.657	1.11917	0.00192	2.27406	0.000714
	AW2	1	20998402	0.0214085	-0.33861	0.61569	0.00149	0.64958	0.00015803
21	WK 4	1	21594364	0.0326951	-0.678	1.04911	0.04782	37.5121	66.1864
22	YC-b*1	1	23434600	0.0346391	1.78962	-4.0201	0.00117	18.6947	0.01772
23	EET2	1	24181872	4.86008e-05	-0.01498	0.01376	0.00532	0.00169	2.4565e-06
24	TLE	1	26388895	7.21058e-05	-2.2232	-9.9863	0.04232	314.991	5.08506
25	TLE	1	27068101	0.00022268	-2.6731	5.94657	0.03963	314.991	5.08506
26	YC-b*1	1	29576949	0.0390573	0.0354	2.30605	0.00117	18.6947	0.01772
27	YC-L*2	1	32820163	0.00519586	-0.25329	3.33235	0.00197	8.7537	0.01119
28	YC-b*1	1	33709000	0.000381737	0.62861	3.2021	0.00154	18.6947	0.01772
29	WK 3	1	33878341	0.00984386	0.92163	4.33754	0.03289	34.9853	40.5858
30	ELA1	1	35934664	0.00183799	0.74126	0.74036	0.00279	4.31036	0.00211
31	ELA1	1	36650441	0.000337554	0.42235	1.28436	0.00304	4.31036	0.00211
32	YC-a*2	1	47096534	0.00420617	-0.25329	3.33235	0.00554	19.9279	0.01326
33	YC-b*1	1	49178393	0.0410014	2.1779	0.62418	0.00111	18.6947	0.01772
34	EW1	1	49341779	2.38586e-06	0.15533	0.52217	0.00197	1.73776	0.00060755
	ELA1	1	49341779	0.00182032	0.35415	0.50794	0.00272	4.31036	0.00211
	AW1	1	49341779	8.39467e-05	0.1129	0.24357	0.00109	0.57	0.0001205
35	YC-L*1	1	50389040	0.000703385	-0.80429	0.51813	0.00284	9.59077	0.00449
36	YC-L*1	1	50389044	0.0015941	0.78679	0.49078	0.00269	9.59077	0.00449
37	YC-L*1	1	50389052	0.0015941	-0.78679	0.49078	0.00269	9.59077	0.00449
38	YC-L*1	1	50713740	8.48304e-05	-0.86673	-1.5165	0.00321	9.59077	0.00449
39	EW2	1	51153650	0.0397643	0.4507	1.25926	0.00269	2.27406	0.000714
40	YC-L*1	1	51153653	0.000229749	-0.91009	-0.42722	0.0041	9.59077	0.00449
41	YC-L*1	1	51393295	0.00275699	-0.61342	-0.83096	0.0026	9.59077	0.00449
42	YC-L*1	1	52070539	0.000841235	0.42399	1.3748	0.00281	9.59077	0.00449
43	YC-b*2	1	52612183	0.00917229	-2.4039	-0.14931	0.0022	21.2987	0.01162
44	WK 3	1	53980437	0.0139263	2.76088	4.57945	0.04717	34.9853	40.5858
45	YC-b*2	1	55453345	0.000454196	2.02462	-0.098635	0.00266	21.2987	0.01162
46	AW2	1	59639517	0.0141721	-0.42449	0.43848	0.00158	0.64958	0.00015803
47	EW2	1	60208634	0.000475404	-0.321	1.38932	0.00261	2.27406	0.000714
	ESA2	1	60208634	0.00581442	-0.1688	0.97817	0.00299	1.37597	0.00036587
	AW2	1	60208634	0.00463557	-0.22647	0.68944	0.00167	0.64958	0.00015803
48	EW2	1	61089783	0.00560234	0.33802	1.19878	0.00221	2.27406	0.000714
49	YC-L*2	1	61429924	0.00362297	1.28679	1.24564	0.00234	8.7537	0.01119
50	EW2	1	61490141	0.00653901	0.38195	1.20822	0.00219	2.27406	0.000714
51	EW2	1	61490143	0.00560234	-0.338	1.19878	0.00221	2.27406	0.000714
52	EW2	1	61490174	0.00560234	-0.338	1.19878	0.00221	2.27406	0.000714
53	YC-a*2	1	64918761	0.0033402	1.00005	1.05619	0.00563	19.9279	0.01326
54	YC-a*2	1	66196849	0.00657436	-0.50727	2.24966	0.00537	19.9279	0.01326
55	YC-b*1	1	66682134	0.0252724	-0.42449	0.43848	0.00099408	18.6947	0.01772
56	YC-L*2	1	67725374	0.00989688	-2.4039	-0.14931	0.00187	8.7537	0.01119
57	EW2	1	67943263	0.000318114	-0.25	1.31296	0.00266	2.27406	0.000714
	ESA2	1	67943263	0.0367598	-0.18968	0.86443	0.00259	1.37597	0.00036587
	YW2	1	67943263	0.0119116	-0.018468	0.50121	0.00339	0.43795	0.00017434
	YC-a*2	1	67943263	0.000671574	0.18104	3.49136	0.00624	19.9279	0.01326
	AW2	1	67943263	0.00914728	-0.1954	0.62578	0.00159	0.64958	0.00015803
58	YC-L*1	1	69395992	0.00489542	-0.338	1.19878	0.00217	9.59077	0.00449
59	YC-L*1	1	69459635	0.00126539	0.35415	0.50794	0.00273	9.59077	0.00449
60	YC-a*2	1	73861634	0.00135375	1.39894	0.69483	0.00597	19.9279	0.01326
61	ESS2	1	78065788	9.38436e-05	-0.86673	-1.5165	0.00553	0.14058	0.00132
62	YW1	1	82620773	0.00187334	-0.0035199	-0.37824	0.00237	0.35627	0.00021466
	YD1	1	82620773	0.00562001	0.06093	-1.2816	0.00265	4.49789	0.00328
	YC-L*2	1	82620773	0.00402944	-0.93869	1.31106	0.00235	8.7537	0.01119
63	YD1	1	86607836	1.99705e-06	-1.0927	-2.2566	0.0041	4.49789	0.00328
64	EW1	1	92451665	0.000503681	-0.25	1.31296	0.0013	1.73776	0.00060755
65	TLE	1	98010574	0.000291605	3.37799	6.11253	0.03902	314.991	5.08506
66	TLE	1	98121055	0.00054963	-4.2119	6.67573	0.04404	314.991	5.08506
67	YC-a*2	1	100584830	2.31516e-05	0.16344	1.78053	0.00756	19.9279	0.01326
68	EET2	1	100900861	0.000120353	0.00948	0.01113	0.00408	0.00169	2.4565e-06
69	EET2	1	100900863	0.000109219	0.00958	0.01115	0.0041	0.00169	2.4565e-06
70	YC-a*1	1	102363852	0.00097555	0.49268	-2.054	0.00377	23.602	0.00776
71	EPR	1	102788854	7.12222e-07	0.06307	-0.070143	0.00838	0.05798	5.2361e-05
72	EPR	1	102788862	7.12222e-07	-0.063071	-0.070143	0.00838	0.05798	5.2361e-05
73	WK 0	1	103153345	0.0337554	-0.11057	-0.21458	0.02791	0.60676	0.12987
	YC-a*1	1	103153345	0.000189101	0.63012	-2.0145	0.00416	23.602	0.00776
74	YC-a*1	1	103190696	0.000206774	0.90732	-2.0913	0.00414	23.602	0.00776
75	YC-a*1	1	103190704	0.000206774	-0.90732	-2.0913	0.00414	23.602	0.00776
76	WK 4	1	105167226	0.00316347	-0.64122	4.60994	0.0308	37.5121	66.1864
77	YD1	1	107092584	8.50071e-05	0.98255	-0.18494	0.00339	4.49789	0.00328
78	EET2	1	107543980	4.41825e-06	-0.011133	0.02793	0.00519	0.00169	2.4565e-06
79	EET2	1	107543984	3.9941e-05	-0.010985	0.02697	0.00465	0.00169	2.4565e-06
80	YC-a*2	1	111051793	0.00165066	-0.15819	2.51468	0.00592	19.9279	0.01326
81	YW1	1	114628519	0.00112224	0.12167	-0.15639	0.00241	0.35627	0.00021466
	YD1	1	114628519	0.00173195	0.36199	-0.54438	0.00283	4.49789	0.00328
82	YD1	1	115776998	0.00182032	-0.43099	1.38581	0.00282	4.49789	0.00328
83	YW1	1	116918544	0.00277466	-0.12718	-0.25469	0.00227	0.35627	0.00021466
84	YC-a*1	1	117088546	0.000729895	1.51788	2.0353	0.00393	23.602	0.00776
85	EW2	1	121843236	0.000740499	-0.739	-0.198	0.00252	2.27406	0.000714
	ESA2	1	121843236	0.00471869	-0.59313	-0.054862	0.00302	1.37597	0.00036587
	ESW1	1	121843236	0.00996757	-0.066135	-0.017737	0.00052273	0.02501	3.6344e-06
	YW2	1	121843236	0.00252724	-0.28484	-0.12787	0.00378	0.43795	0.00017434
86	EET2	1	121946059	2.66862e-05	0.01795	0.00521	0.00445	0.00169	2.4565e-06
87	YC-L*1	1	125495484	0.00885417	0.99798	0.59641	0.0024	9.59077	0.00449
88	YW1	1	125878827	8.43002e-05	-0.14292	0.40242	0.00284	0.35627	0.00021466
	YD1	1	125878827	5.33725e-10	-0.45514	2.0035	0.0058	4.49789	0.00328
89	YD1	1	128345262	0.000517819	-0.056649	1.12657	0.00309	4.49789	0.00328
90	WK 4	1	129225772	0.0219145	-4.09	7.19394	0.04214	37.5121	66.1864
91	WK 4	1	129225785	0.0303976	4.14121	6.92875	0.04095	37.5121	66.1864
92	YC-L*2	1	132940791	0.000173195	0.63012	-2.0145	0.0025	8.7537	0.01119
93	YC-L*1	1	133580871	0.00586744	-1.1148	-0.49986	0.00247	9.59077	0.00449
94	YC-a*2	1	137427084	0.00468335	1.85975	-2.1096	0.00549	19.9279	0.01326
95	YC-b*2	1	137554485	0.0265095	-0.03858	-4.1497	0.00207	21.2987	0.01162
96	ELA1	1	138200444	5.69071e-05	-0.472	0.49137	0.00342	4.31036	0.00211
97	YW1	1	139155875	0.000747568	0.15444	-0.20755	0.00247	0.35627	0.00021466
98	YC-a*2	1	140159181	0.00600882	2.3999	-0.91413	0.00565	19.9279	0.01326
99	YW1	1	142334104	0.000698084	-0.19029	-0.20472	0.00249	0.35627	0.00021466
100	YW1	1	144649679	0.00153755	-0.18403	-0.19994	0.00237	0.35627	0.00021466
101	WK 4	1	147490325	0.0226214	1.78651	3.73262	0.02689	37.5121	66.1864
102	YC-L*2	1	147553605	0.00130427	-1.4113	-0.084019	0.00249	8.7537	0.01119
103	WK 0	1	147607172	0.0436523	-0.0049371	0.27872	0.02813	0.60676	0.12987
104	YC-L*1	1	150163354	0.000523121	-1.0889	0.28634	0.00289	9.59077	0.00449
105	WK 4	1	150370977	0.000332252	-4.0651	3.37445	0.0358	37.5121	66.1864
	WK 5	1	150370977	3.05743e-05	-5.4693	3.11148	0.03961	86.7247	66.917
106	ESW2	1	150796680	0.0305743	-0.024517	-0.06692	0.03899	0.01474	0.0044
107	WK 4	1	150937933	0.0113107	2.97733	3.24982	0.02857	37.5121	66.1864
108	YC-L*1	1	151340950	0.00170014	-1.6375	-0.079428	0.00268	9.59077	0.00449
109	YC-L*1	1	151435868	8.20027e-05	-1.9144	-0.068563	0.00322	9.59077	0.00449
110	WK 4	1	152602081	0.00123534	6.86077	1.06389	0.03271	37.5121	66.1864
	WK 5	1	152602081	5.08982e-05	8.58297	0.20765	0.03856	86.7247	66.917
	WK 6	1	152602081	3.56995e-07	10.4664	1.96359	0.04402	127.965	82.7982
	WK 7	1	152602081	1.73019e-05	9.69554	2.7509	0.03053	131.201	94.9309
	WK 8	1	152602081	1.23711e-06	11.0164	2.77653	0.0347	92.6867	117.047
	WK 9	1	152602081	0.000625624	9.63381	0.72473	0.02549	100.891	106.278
	WK 10	1	152602081	2.40353e-05	10.9367	1.72764	0.03105	150.317	109.417
	WK 11	1	152602081	1.39087e-05	12.0593	0.45702	0.03669	151.784	125.056
	WK 12	1	152602081	2.75699e-05	11.2603	1.70786	0.03199	187.838	113.892
	WK 13	1	152602081	6.55668e-08	12.4405	2.49297	0.04395	150.035	112.816
	WK 14	1	152602081	9.296e-07	12.2059	1.96519	0.04148	178.026	114.086
	WK 15	1	152602081	2.38586e-08	12.3072	3.34599	0.0482	157.116	109.22
	WK 16	1	152602081	2.66862e-07	11.7132	3.70472	0.04271	160.823	113.077
111	WK 5	1	153044456	0.000623857	-10.538	-3.075	0.03349	86.7247	66.917
	WK 6	1	153044456	0.000441825	-11.445	-1.521	0.03092	127.965	82.7982
	WK 7	1	153044456	0.000724593	-11.254	-0.41954	0.02487	131.201	94.9309
	WK 8	1	153044456	0.00164005	-11.637	-0.5135	0.02374	92.6867	117.047
	WK 13	1	153044456	0.000243887	-13.111	-1.0247	0.0298	150.035	112.816
	WK 14	1	153044456	0.000265095	-13.572	-1.4685	0.03126	178.026	114.086
	WK 15	1	153044456	0.000392341	-12.423	-0.074198	0.03054	157.116	109.22
	WK 16	1	153044456	6.52134e-06	-13.931	0.15665	0.03694	160.823	113.077
112	YW2	1	155470365	0.00408246	0.29169	-0.28584	0.0038	0.43795	0.00017434
113	YW2	1	155883287	8.07656e-06	-0.28946	-0.044764	0.00526	0.43795	0.00017434
	YD2	1	155883287	0.00108335	-0.71764	-0.013891	0.00698	3.62892	0.00148
114	ESS2	1	155883293	0.000107982	0.11539	0.08913	0.00617	0.14058	0.00132
115	ELA1	1	156706337	7.19291e-05	-1.27	-0.48	0.00331	4.31036	0.00211
116	WK 3	1	158128424	0.00491309	3.38453	2.88219	0.03424	34.9853	40.5858
117	EET1	1	158168046	5.19586e-06	0.01068	0.01028	0.00799	0.00121	8.8541e-07
	YC-a*1	1	158168046	0.000152165	1.27636	1.21266	0.00422	23.602	0.00776
118	YC-b*2	1	158542405	0.0385271	-1.7245	1.59746	0.00196	21.2987	0.01162
119	EET1	1	158598838	0.0064153	-0.0098359	0.00895	0.0054	0.00121	8.8541e-07
120	YC-L*2	1	158931483	0.00459498	1.3585	0.21422	0.0023	8.7537	0.01119
121	YC-a*1	1	159070365	0.00604417	-1.5498	-0.89984	0.00335	23.602	0.00776
122	EET1	1	160873356	0.0189101	0.00263	0.01281	0.00487	0.00121	8.8541e-07
123	YC-a*1	1	161056346	0.000182032	1.12216	1.23167	0.00417	23.602	0.00776
124	YC-L*2	1	161698582	2.72164e-05	0.10999	1.79483	0.00962	8.7537	0.01119
125	YW2	1	162259094	0.00417083	-0.162	-0.16338	0.00365	0.43795	0.00017434
126	YW2	1	162319748	0.0115935	0.29634	0.03909	0.0034	0.43795	0.00017434
127	YW2	1	162441710	0.000744033	-0.18738	-0.20797	0.00421	0.43795	0.00017434
	YD2	1	162441710	0.0146863	-0.47498	-0.53883	0.00607	3.62892	0.00148
128	AW1	1	162755869	0.00061502	-0.056417	0.23767	0.0008521	0.57	0.0001205
129	ELA1	1	162973009	0.0020324	0.366	0.41577	0.0027	4.31036	0.00211
130	YC-b*2	1	164529978	0.00231516	0.49024	-3.416	0.00243	21.2987	0.01162
131	EPR	1	165177481	1.64889e-06	-0.15027	-0.0071057	0.0094	0.05798	5.2361e-05
132	EPR	1	165177491	3.18114e-06	0.14684	-0.0050086	0.0091	0.05798	5.2361e-05
133	EET1	1	165829874	0.00691014	-0.010554	-0.0042356	0.00524	0.00121	8.8541e-07
134	WK 0	1	167046165	0.00328718	-0.1995	0.30427	0.03331	0.60676	0.12987
	EET1	1	167046165	0.00106215	0.01304	-0.012586	0.00598	0.00121	8.8541e-07
135	EET1	1	167046174	8.69512e-05	0.01155	-0.010258	0.00694	0.00121	8.8541e-07
136	EET1	1	167233247	0.014757	0.0023	0.01863	0.00496	0.00121	8.8541e-07
137	WK 0	1	167714787	0.0131664	0.03368	0.25998	0.03065	0.60676	0.12987
138	EPR	1	167830049	4.3829e-07	0.13811	0.02157	0.0086	0.05798	5.2361e-05
139	YC-b*2	1	168749198	0.003729	-1.9186	1.37589	0.00233	21.2987	0.01162
140	YC-b*2	1	169974479	0.016807	1.19883	-2.438	0.00208	21.2987	0.01162
141	WK 4	1	170781102	0.000620322	-0.49741	4.8944	0.03413	37.5121	66.1864
	WK 5	1	170781102	0.00136082	0.15485	5.27929	0.03196	86.7247	66.917
142	WK 4	1	170781104	0.00190868	-0.70835	4.71583	0.03184	37.5121	66.1864
	WK 5	1	170781104	0.00277466	0.01638	5.1787	0.03053	86.7247	66.917
143	ESS2	1	171519072	0.00427687	0.16174	0.17951	0.00493	0.14058	0.00132
144	WK 1	1	172994880	0.0219145	-2.1103	-1.5851	0.03689	4.42615	4.25309
	ESS1	1	172994880	0.0339322	0.13453	0.14469	0.00342	0.10081	3.7434e-05
	ESS2	1	172994880	0.0022268	0.09557	0.18307	0.00513	0.14058	0.00132
	YW2	1	172994880	0.00024212	0.12415	0.43254	0.00438	0.43795	0.00017434
	YD2	1	172994880	0.0319881	0.14721	0.99438	0.00549	3.62892	0.00148
145	YW2	1	172994886	0.00143151	0.22235	0.31009	0.00392	0.43795	0.00017434
146	WK 1	1	172994891	0.0219145	2.10923	-1.5856	0.03688	4.42615	4.25309
	ESS1	1	172994891	0.0328718	-0.13447	0.14495	0.00342	0.10081	3.7434e-05
	ESS2	1	172994891	0.00212076	-0.09531	0.18329	0.00514	0.14058	0.00132
	YW2	1	172994891	0.000197938	-0.12337	0.43453	0.00443	0.43795	0.00017434
	YD2	1	172994891	0.0183799	-0.13952	1.01019	0.00573	3.62892	0.00148
147	YC-a*2	1	173562176	0.00562001	1.44711	1.41945	0.00547	19.9279	0.01326
148	YC-L*1	1	173725534	0.00455963	-0.17507	0.9848	0.00252	9.59077	0.00449
149	ELA1	1	174101702	0.00164536	0.19792	0.44123	0.00274	4.31036	0.00211
	ESW1	1	174101702	0.0434756	0.03005	0.02526	0.00046689	0.02501	3.6344e-06
	EET1	1	174101702	6.8041e-05	0.0121	0.00211	0.00699	0.00121	8.8541e-07
150	ESS2	2	1888697	0.000562001	0.12464	0.10297	0.006	0.14058	0.00132
151	ESS1	2	2441913	0.00206774	-0.12819	0.02206	0.00555	0.10081	3.7434e-05
152	ESS1	2	2508672	0.00954342	-0.12429	-0.0065161	0.00501	0.10081	3.7434e-05
153	YC-a*2	2	4611740	0.00164536	0.92737	-1.6275	0.00601	19.9279	0.01326
154	YC-a*2	2	4611750	0.00454196	1.20247	-1.0861	0.00563	19.9279	0.01326
155	YC-b*1	2	6539056	0.0146863	-0.69103	3.91061	0.0118	18.6947	0.01772
156	WK 3	2	7036370	0.0256258	-1.8873	3.60444	0.03487	34.9853	40.5858
	WK 4	2	7036370	0.00765241	-2.3101	4.67739	0.03415	37.5121	66.1864
157	EPR	2	7285760	4.68334e-07	-0.057196	-0.061126	0.00855	0.05798	5.2361e-05
158	YC-a*2	2	7676822	0.000457731	-1.5242	-1.6538	0.00659	19.9279	0.01326
159	WK 3	2	8090642	0.0240353	2.29926	3.30224	0.03125	34.9853	40.5858
	WK 4	2	8090642	0.000841235	2.11134	5.08223	0.03511	37.5121	66.1864
160	WK 4	2	8328071	0.0273932	1.72802	5.14011	0.0345	37.5121	66.1864
161	YC-a*1	2	8455165	0.00100559	0.02204	-2.5706	0.00377	23.602	0.00776
162	ESW1	2	9267527	0.0328718	0.02027	0.10268	0.0004846	0.02501	3.6344e-06
163	YC-a*1	2	11724300	0.000300441	1.02118	-1.2662	0.00407	23.602	0.00776
164	YC-a*1	2	11772382	2.93372e-05	-0.4358	-2.1535	0.00467	23.602	0.00776
165	YD2	2	11777937	0.0160294	-0.69103	3.91061	0.005	3.62892	0.00148
166	YC-a*1	2	11914545	0.000100383	0.89511	-1.9323	0.00431	23.602	0.00776
167	YC-a*1	2	12480028	0.00316347	-1.3687	-1.497	0.00349	23.602	0.00776
168	EET1	2	13087048	0.00348158	-0.0071638	-0.023896	0.00555	0.00121	8.8541e-07
169	WK 4	2	14123076	0.0346391	-2.9703	3.80474	0.02614	37.5121	66.1864
170	YC-a*2	2	14963026	0.000503681	2.30373	-0.5914	0.00635	19.9279	0.01326
171	TLE	2	15467420	0.00137142	-6.7464	5.51811	0.04188	314.991	5.08506
	EPR	2	15467420	6.78643e-08	-0.11474	0.0397	0.00956	0.05798	5.2361e-05
172	TLE	2	15467434	0.00137142	-6.7464	5.51811	0.04188	314.991	5.08506
	EPR	2	15467434	6.78643e-08	-0.11474	0.0397	0.00956	0.05798	5.2361e-05
173	AFE	2	15505832	0.00625624	2.43116	-2.5935	0.00326	122.79	0.11807
174	YC-a*1	2	16530518	0.00015729	-0.21513	-2.0271	0.0042	23.602	0.00776
175	WK 2	2	16656930	0.00650366	4.06455	6.70387	0.06203	18.1266	21.3225
	WK 3	2	16656930	0.0164889	6.09843	8.06992	0.04747	34.9853	40.5858
176	YC-a*2	2	17058450	0.00369366	2.27866	-0.13941	0.00559	19.9279	0.01326
177	YC-a*2	2	19559103	0.0020324	-1.3748	1.28625	0.00581	19.9279	0.01326
178	WK 4	2	19908441	0.000185566	-3.0551	7.86636	0.04577	37.5121	66.1864
	WK 5	2	19908441	0.00636228	-2.9557	7.60725	0.0363	86.7247	66.917
179	EET2	2	24211223	6.27391e-05	0.01419	0.01241	0.00424	0.00169	2.4565e-06
180	EET2	2	26856062	0.000105685	0.01419	0.01043	0.00412	0.00169	2.4565e-06
181	WK 4	2	27448173	0.00431221	0.25685	4.83112	0.03396	37.5121	66.1864
182	EPR	2	29104563	7.40499e-07	0.05444	0.10709	0.00838	0.05798	5.2361e-05
183	EET2	2	31609707	0.000149337	-0.00036444	-0.015424	0.00404	0.00169	2.4565e-06
184	EET2	2	33744651	0.000124595	-0.012717	0.00183	0.00407	0.00169	2.4565e-06
185	YC-L*2	2	37656803	0.00397642	1.7562	-0.16417	0.00232	8.7537	0.01119
186	YD2	2	38785194	0.0142798	0.35442	1.33626	0.00585	3.62892	0.00148
	EPR	2	38785194	6.82178e-08	-0.11418	0.07737	0.00928	0.05798	5.2361e-05
187	YD2	2	44982272	0.020324	-0.6001	-0.86939	0.00581	3.62892	0.00148
188	YD2	2	44982288	0.0339322	0.55106	-0.87344	0.00555	3.62892	0.00148
189	EW1	2	46907533	3.00441e-05	0.27955	0.48782	0.00174	1.73776	0.00060755
	ELA1	2	46907533	0.000508982	0.2866	0.57359	0.00296	4.31036	0.00211
	ESA1	2	46907533	1.58173e-06	0.1678	0.42869	0.00467	1.41796	0.00122
190	YW1	2	51007070	0.000634461	-0.16715	0.16278	0.00252	0.35627	0.00021466
191	AFE	2	65685409	0.00100559	1.05055	-2.8584	0.00365	122.79	0.11807
192	WK 3	2	77567411	0.00738731	1.14136	3.99209	0.03696	34.9853	40.5858
193	WK 2	2	78192508	0.00217378	-2.4491	10.1987	0.06567	18.1266	21.3225
	WK 3	2	78192508	0.00272164	-3.9012	13.2931	0.05097	34.9853	40.5858
194	WK 5	2	80286556	0.00133961	-2.4051	4.66124	0.03197	86.7247	66.917
195	YC-L*2	2	84175729	0.00455963	0.73965	0.80512	0.0023	8.7537	0.01119
196	WK 4	2	84686112	0.0173902	0.09557	5.66237	0.0363	37.5121	66.1864
	WK 5	2	84686112	0.00125125	0.25715	6.68467	0.04073	86.7247	66.917
197	EET1	2	84956663	0.00846537	0.00135	0.02219	0.00739	0.00121	8.8541e-07
198	EET1	2	89817613	0.00540794	0.00934	0.03316	0.00533	0.00121	8.8541e-07
199	ESW1	2	93539740	0.0480706	0.03204	0.05343	0.00105	0.02501	3.6344e-06
200	YC-b*1	2	94503158	0.0397643	2.89761	-4.8902	0.00112	18.6947	0.01772
201	EW2	2	95724746	0.000993223	-1.01	-0.393	0.00256	2.27406	0.000714
	YW2	2	95724746	0.00625624	-0.42417	-0.23929	0.0036	0.43795	0.00017434
	AW2	2	95724746	0.00889958	-0.489	-0.16337	0.00165	0.64958	0.00015803
202	WK 3	2	99126598	0.0147746	-1.2056	4.47945	0.04044	34.9853	40.5858
	WK 5	2	99126598	0.0105508	-1.3454	6.12053	0.03537	86.7247	66.917
203	YC-b*1	2	100243219	0.03729	-3.688	2.4221	0.00112	18.6947	0.01772
204	EW2	2	104193869	0.0300441	-0.0106	-0.647	0.00197	2.27406	0.000714
205	WK 2	2	106857032	0.00112224	-2.5208	5.76304	0.05124	18.1266	21.3225
	WK 3	2	106857032	2.89837e-05	-3.6639	8.80978	0.05079	34.9853	40.5858
206	ESS2	2	107543212	0.00892487	0.17406	0.17222	0.00488	0.14058	0.00132
207	WK 2	2	109517570	0.0471869	1.3136	3.24139	0.04749	18.1266	21.3225
208	ESS2	2	112648472	0.000823562	0.09163	0.38607	0.00574	0.14058	0.00132
	TLE	2	112648472	0.000245655	-8.775	-6.4504	0.0467	314.991	5.08506
209	YC-b*1	2	115520648	0.013078	1.63585	1.08144	0.00122	18.6947	0.01772
210	YC-b*1	2	115520649	0.0328718	1.57669	1.03108	0.00113	18.6947	0.01772
211	YC-L*2	2	115520667	0.00117172	1.10998	0.81741	0.00251	8.7537	0.01119
	YC-a*1	2	115520667	4.63033e-05	0.84985	-2.12	0.00451	23.602	0.00776
	YC-b*1	2	115520667	0.0127599	1.03016	1.38355	0.00122	18.6947	0.01772
212	EPR	2	118683540	1.25302e-06	0.02582	-0.15146	0.0083	0.05798	5.2361e-05
213	TLE	2	121198277	0.00878348	4.78194	-4.4488	0.032	314.991	5.08506
214	TLE	2	121695362	0.0094904	4.5907	5.56186	0.035	314.991	5.08506
215	WK 5	2	122768338	0.0139263	0.47153	5.04866	0.02979	86.7247	66.917
216	TLE	2	124327217	0.00295139	-10.127	3.72345	0.03372	314.991	5.08506
217	YC-L*2	2	127174884	0.000512517	0.44533	-1.6874	0.00273	8.7537	0.01119
218	YC-L*2	2	127330648	0.00118939	0.50946	-2.3177	0.00255	8.7537	0.01119
219	YD1	2	127641931	0.00441825	-0.42417	-0.23929	0.00232	4.49789	0.00328
220	YC-L*2	2	128478179	0.00295139	0.76355	-1.0792	0.00237	8.7537	0.01119
	YC-a*2	2	128478179	0.00145979	-0.68381	1.68952	0.00598	19.9279	0.01326
221	AW1	2	128562327	0.000275699	-0.053781	-0.48753	0.00102	0.57	0.0001205
222	YW2	2	129112819	0.000775845	-0.020258	-0.24486	0.00375	0.43795	0.00017434
223	YW2	2	129596602	0.00857141	-0.0050241	-0.29103	0.00301	0.43795	0.00017434
224	YW2	2	130901897	0.0075287	0.22056	0.07947	0.00354	0.43795	0.00017434
225	WK 8	2	131855473	0.00254491	-10.127	3.72345	0.02022	92.6867	117.047
	WK 9	2	131855473	0.00077231	0.44533	-1.6874	0.0222	100.891	106.278
226	EPR	3	1048779	7.33429e-06	0.02046	0.07911	0.0075	0.05798	5.2361e-05
227	EPR	3	1048785	7.33429e-06	0.02046	0.07911	0.0075	0.05798	5.2361e-05
228	EPR	3	1186158	8.377e-06	0.00158	-0.19422	0.0077	0.05798	5.2361e-05
229	YD1	3	2947264	0.000692782	-0.076021	-1.3855	0.00313	4.49789	0.00328
230	ESS1	3	4922981	0.00756404	0.05395	0.08413	0.00382	0.10081	3.7434e-05
231	ESA2	3	11086446	0.0256258	-0.031064	-0.77479	0.00268	1.37597	0.00036587
	YD2	3	11086446	0.0378202	0.00714	-1.2666	0.00544	3.62892	0.00148
232	YD1	3	13882296	0.000132371	-1.2248	0.12941	0.00336	4.49789	0.00328
	YC-b*1	3	13882296	0.000894254	-1.3038	3.50805	0.00148	18.6947	0.01772
233	WK 6	3	15272478	0.00245655	4.55278	4.74728	0.02807	127.965	82.7982
	WK 7	3	15272478	0.00514284	4.73404	4.82758	0.02198	131.201	94.9309
234	YC-b*1	3	18064519	0.0404712	-1.5472	-1.5383	0.00112	18.6947	0.01772
235	EW1	3	19006649	0.00178497	0.08657	-0.72737	0.00137	1.73776	0.00060755
236	WK 4	3	20320592	0.0321649	-3.6262	7.35131	0.02845	37.5121	66.1864
237	WK 5	3	20855401	0.00062209	5.75983	8.67145	0.05459	86.7247	66.917
238	WK 5	3	20855430	0.000823562	-5.7236	8.46029	0.05361	86.7247	66.917
239	WK 5	3	22362768	0.000162061	0.19549	6.37648	0.03947	86.7247	66.917
240	WK 4	3	22362804	0.0461265	0.85289	4.58946	0.02829	37.5121	66.1864
	WK 5	3	22362804	8.43002e-05	-0.091935	6.48363	0.04125	86.7247	66.917
241	WK 4	3	22362805	0.0461265	0.85514	4.58376	0.02829	37.5121	66.1864
	WK 5	3	22362805	9.01323e-05	-0.098945	6.46798	0.0411	86.7247	66.917
242	ELA1	3	23387175	0.000341089	-0.696	-0.584	0.00313	4.31036	0.00211
243	ELA1	3	23387187	0.00215611	-0.672	-0.576	0.00278	4.31036	0.00211
244	WK 5	3	26848584	0.00865977	-1.025	5.74927	0.03177	86.7247	66.917
245	WK 0	3	29553506	0.00501913	-0.069618	0.31837	0.03285	0.60676	0.12987
246	YC-b*1	3	29684768	0.0124418	1.68676	2.91189	0.00122	18.6947	0.01772
247	ESS1	3	32595789	0.0415316	0.05678	-0.17153	0.00344	0.10081	3.7434e-05
248	ESS1	3	32595792	0.0415316	-0.056783	-0.17153	0.00344	0.10081	3.7434e-05
249	EET2	3	32671488	0.000170898	-0.016687	0.00949	0.00406	0.00169	2.4565e-06
250	YD1	3	33099100	0.00153048	0.83919	0.51002	0.00288	4.49789	0.00328
251	YD1	3	33290626	0.00563769	-0.42015	1.41764	0.00269	4.49789	0.00328
252	AFE	3	35690799	0.0048424	0.40551	-2.1429	0.00329	122.79	0.11807
253	YW1	3	36299715	0.00475404	-0.24325	0.23788	0.0022	0.35627	0.00021466
254	YC-L*2	3	38912071	0.00265095	-0.069618	0.31837	0.00213	8.7537	0.01119
255	WK 0	3	40472890	0.00303976	0.20629	0.45085	0.03689	0.60676	0.12987
256	TLE	3	41180626	0.00145095	3.16865	10.3677	0.04251	314.991	5.08506
	EPR	3	41180626	1.76377e-06	0.02957	0.14414	0.00816	0.05798	5.2361e-05
257	TLE	3	44367043	0.000341089	7.39963	-2.8445	0.03417	314.991	5.08506
	EPR	3	44367043	1.12754e-09	-1.0178	-12.386	0.00999	0.05798	5.2361e-05
258	TLE	3	44367047	0.000213843	-2.6419	-6.9791	0.0352	314.991	5.08506
	EPR	3	44367047	5.0368e-09	0.01412	0.08504	0.00942	0.05798	5.2361e-05
259	TLE	3	44367048	0.00457731	4.16694	-4.4892	0.02848	314.991	5.08506
	EPR	3	44367048	8.05889e-08	-0.098945	6.46798	0.00838	0.05798	5.2361e-05
260	TLE	3	44367051	0.000341089	7.39963	-2.8445	0.03417	314.991	5.08506
	EPR	3	44367051	1.12754e-09	-0.24136	-0.15228	0.00999	0.05798	5.2361e-05
261	WK 6	3	44367054	5.86744e-10	-7.9625	5.83754	0.07217	127.965	82.7982
	WK 7	3	44367054	3.42856e-12	-8.9982	7.34254	0.06948	131.201	94.9309
	WK 8	3	44367054	5.37259e-15	-10.447	9.07722	0.08318	92.6867	117.047
	WK 9	3	44367054	2.47422e-16	-10.605	8.94588	0.09134	100.891	106.278
	WK 10	3	44367054	1.54109e-18	-11.825	11.127	0.10341	150.317	109.417
	WK 11	3	44367054	5.7614e-19	-12.671	11.1934	0.12437	151.784	125.056
	WK 12	3	44367054	3.25183e-20	-12.413	11.774	0.11389	187.838	113.892
	WK 13	3	44367054	2.73932e-19	-11.959	12.3862	0.11978	150.035	112.816
	WK 14	3	44367054	7.03385e-22	-13.034	12.1774	0.14013	178.026	114.086
	WK 15	3	44367054	1.45802e-17	-11.533	11.2145	0.11673	157.116	109.22
	WK 16	3	44367054	2.12076e-18	-11.71	12.6553	0.11421	160.823	113.077
262	EPR	3	47539664	1.124e-05	0.01412	0.08504	0.0074	0.05798	5.2361e-05
263	YW1	3	50703371	0.000505448	-0.24136	-0.15228	0.00254	0.35627	0.00021466
264	WK 1	3	56080001	0.0291605	-0.22497	-2.2163	0.04593	4.42615	4.25309
265	TLE	3	72645426	7.22826e-06	-1.0178	-12.386	0.05243	314.991	5.08506
266	TLE	3	72795699	0.000989688	7.39963	-2.8445	0.04196	314.991	5.08506
267	YC-b*2	3	77925216	0.0220912	-1.8593	1.76546	0.00204	21.2987	0.01162
268	ESS1	3	78057122	0.0410014	0.05678	-0.17153	0.0029	0.10081	3.7434e-05
269	YW1	3	79429528	0.00413548	-0.10188	0.2218	0.00221	0.35627	0.00021466
270	TLE	3	80109785	2.65095e-06	-8.8526	1.94125	0.05006	314.991	5.08506
271	TLE	3	80757295	9.54342e-07	-9.5195	4.18555	0.05282	314.991	5.08506
272	YC-L*1	3	81688354	0.00888952	-1.0698	-0.61435	0.00243	9.59077	0.00449
273	YC-L*1	3	82941005	0.000410014	2.115	0.47772	0.00293	9.59077	0.00449
274	TLE	3	83631061	0.000194403	-2.6419	-6.9791	0.04068	314.991	5.08506
275	YD2	3	83731704	0.0212076	0.0422	0.75902	0.00571	3.62892	0.00148
276	TLE	3	85032521	0.00171605	-4.134	-1.5896	0.03542	314.991	5.08506
277	YC-a*2	3	86539075	2.20912e-09	0.30056	2.59729	0.01131	19.9279	0.01326
278	YC-a*2	3	86914510	1.38733e-06	0.53905	2.50022	0.00871	19.9279	0.01326
279	YC-a*2	3	87150033	0.000201472	-1.5808	1.74584	0.00671	19.9279	0.01326
280	YC-a*2	3	87247808	7.81147e-05	-1.5479	1.59084	0.00708	19.9279	0.01326
281	YW2	3	87715921	0.0068748	0.03697	0.37482	0.00359	0.43795	0.00017434
	YD2	3	87715921	0.00275699	0.14081	1.12119	0.00675	3.62892	0.00148
	YC-a*1	3	87715921	3.11045e-06	0.27229	3.15873	0.00526	23.602	0.00776
282	TLE	3	88054762	0.0037997	-2.7065	-6.0965	0.03314	314.991	5.08506
283	YD2	3	89992730	0.0247422	-0.6219	0.52252	0.00561	3.62892	0.00148
284	TLE	3	91904923	0.00491309	4.16694	-4.4892	0.03265	314.991	5.08506
	EPR	3	91904923	1.07982e-06	0.08329	-0.083383	0.00823	0.05798	5.2361e-05
285	TLE	3	92138318	0.00744033	-3.7521	-4.4329	0.03168	314.991	5.08506
	EPR	3	92138318	1.57466e-05	-0.074205	-0.075754	0.00722	0.05798	5.2361e-05
286	TLE	3	97465271	5.05448e-05	5.92633	-4.0232	0.04724	314.991	5.08506
287	TLE	3	97472001	0.0126715	4.67366	-2.4231	0.03042	314.991	5.08506
288	EPR	3	99149935	7.58172e-06	0.07992	-0.038716	0.00752	0.05798	5.2361e-05
289	EW1	3	100085268	0.000206774	-0.37253	-0.29508	0.00156	1.73776	0.00060755
	ELA1	3	100085268	0.00102857	-0.43	-0.334	0.00283	4.31036	0.00211
	ESA1	3	100085268	1.16995e-05	-0.2775	-0.15122	0.00426	1.41796	0.00122
290	EW1	3	100085269	0.000217378	0.37233	-0.29565	0.00156	1.73776	0.00060755
	ELA1	3	100085269	0.00106922	0.43	-0.335	0.00282	4.31036	0.00211
	ESA1	3	100085269	1.23888e-05	0.27723	-0.15165	0.00425	1.41796	0.00122
291	EW1	3	100085281	1.03564e-07	-0.41379	0.06335	0.00227	1.73776	0.00060755
	ELA1	3	100085281	0.000365831	-0.476	-0.143	0.00301	4.31036	0.00211
	ESA1	3	100085281	1.1293e-09	-0.34519	0.13423	0.00632	1.41796	0.00122
	YW1	3	100085281	7.93518e-06	-0.13206	0.07834	0.00319	0.35627	0.00021466
	AW1	3	100085281	0.000170014	-0.20139	-0.016593	0.00105	0.57	0.0001205
292	EW1	3	100085287	9.22531e-08	0.41357	0.06913	0.00228	1.73776	0.00060755
	ELA1	3	100085287	0.000335787	0.47613	-0.137	0.00303	4.31036	0.00211
	ESA1	3	100085287	1.0321e-09	0.34507	0.13915	0.00634	1.41796	0.00122
	YW1	3	100085287	4.24152e-06	0.13285	0.08445	0.00329	0.35627	0.00021466
	AW1	3	100085287	0.00020324	0.2007	-0.018091	0.00104	0.57	0.0001205
293	YC-a*1	3	100766021	0.00282768	1.6332	0.13484	0.00351	23.602	0.00776
294	YC-L*2	3	100834547	0.00517819	1.27786	-0.2863	0.00231	8.7537	0.01119
295	ESS2	4	3252344	0.000229749	0.1054	-0.048013	0.04632	0.14058	0.00132
296	ESS2	4	3252390	0.0037997	0.11242	-0.042623	0.03875	0.14058	0.00132
297	WK 4	4	3354007	0.0032695	-0.26428	4.37217	0.03074	37.5121	66.1864
298	ESS1	4	4021182	0.0498379	0.08642	-0.19262	0.00336	0.10081	3.7434e-05
	ESS2	4	4021182	0.00835933	0.00367	-0.16614	0.00474	0.14058	0.00132
299	YC-a*1	4	4098333	0.00899556	1.4909	1.17307	0.00324	23.602	0.00776
300	YC-L*2	4	9158808	0.00554932	-0.78031	1.99169	0.00233	8.7537	0.01119
301	WK 2	4	12472037	0.0217378	0.60155	2.39423	0.0362	18.1266	21.3225
	WK 3	4	12472037	0.00173726	0.54352	3.68775	0.0362	34.9853	40.5858
302	EPR	4	13164851	4.78938e-06	-0.076563	-0.071379	0.00766	0.05798	5.2361e-05
303	YW1	4	13252995	0.000600882	-0.30012	0.38038	0.00251	0.35627	0.00021466
	YD1	4	13252995	8.76581e-06	-1.3866	1.35974	0.00382	4.49789	0.00328
304	YW1	4	13252998	0.000424152	0.29789	0.38681	0.00256	0.35627	0.00021466
	YD1	4	13252998	8.88952e-06	1.37809	1.38329	0.00382	4.49789	0.00328
305	EPR	4	14677481	9.04858e-06	0.15149	-0.012089	0.00743	0.05798	5.2361e-05
306	EET1	4	15876768	0.00156583	-0.013307	-0.015949	0.00579	0.00121	8.8541e-07
307	YW1	4	15876783	9.10159e-05	0.21836	0.38867	0.0028	0.35627	0.00021466
	YD1	4	15876783	0.000119646	1.16644	1.30665	0.00332	4.49789	0.00328
308	YW1	4	15876784	9.10159e-05	-0.21836	0.38867	0.0028	0.35627	0.00021466
	YD1	4	15876784	0.000119646	-1.1664	1.30665	0.00332	4.49789	0.00328
309	TLE	4	16643110	0.0121237	-8.256	7.2618	0.03052	314.991	5.08506
310	YW1	4	16670334	0.000473636	-0.1423	0.20839	0.00256	0.35627	0.00021466
311	YC-L*2	4	16964655	0.000348158	-0.47548	1.60055	0.00271	8.7537	0.01119
	YC-b*2	4	16964655	0.000441825	0.16106	3.00296	0.00267	21.2987	0.01162
312	ESS1	4	19584387	0.0152341	0.07276	0.08554	0.00365	0.10081	3.7434e-05
313	ESS1	4	19584394	0.0152341	0.07276	0.08554	0.00365	0.10081	3.7434e-05
314	TLE	4	19974228	6.78643e-06	-6.1357	5.61124	0.05469	314.991	5.08506
315	EPR	4	20835012	1.80265e-06	-0.15973	-0.0094492	0.00803	0.05798	5.2361e-05
316	EPR	4	25417920	1.14344e-05	-0.04983	0.07146	0.00739	0.05798	5.2361e-05
317	EET1	4	25757741	0.00022268	0.02123	-0.026023	0.00654	0.00121	8.8541e-07
318	YC-L*1	4	28813032	0.00993223	0.32442	2.06173	0.00243	9.59077	0.00449
319	WK 3	4	29632136	0.0109219	-1.0751	3.49484	0.03248	34.9853	40.5858
	WK 4	4	29632136	0.0147393	0.28153	4.13139	0.02787	37.5121	66.1864
	WK 5	4	29632136	0.000521353	-1.4821	5.19903	0.03438	86.7247	66.917
320	WK 3	4	30310512	0.0088365	2.73258	4.85807	0.04495	34.9853	40.5858
	WK 4	4	30310512	0.0443592	3.31985	5.52989	0.03602	37.5121	66.1864
321	WK 3	4	30310521	0.0328718	-2.5971	4.66178	0.04075	34.9853	40.5858
322	WK 3	4	30374577	0.0339322	0.89887	3.97212	0.03392	34.9853	40.5858
323	WK 3	4	30374590	0.0279233	0.97418	4.01799	0.03444	34.9853	40.5858
324	WK 5	4	30468252	0.00494844	2.97916	5.14681	0.03064	86.7247	66.917
325	WK 3	4	30656142	0.0182032	1.86232	5.01865	0.04419	34.9853	40.5858
	WK 4	4	30656142	0.00146509	1.45407	7.04939	0.04675	37.5121	66.1864
	WK 5	4	30656142	0.00745801	2.7348	6.85415	0.04031	86.7247	66.917
326	WK 3	4	31129359	0.0265095	1.62695	3.88211	0.03472	34.9853	40.5858
	WK 4	4	31129359	0.039941	1.64508	4.75028	0.02999	37.5121	66.1864
327	EW1	4	35496397	0.00162238	0.51493	-0.083996	0.00137	1.73776	0.00060755
328	YC-b*1	4	41891570	0.00724593	1.25059	1.8002	0.00127	18.6947	0.01772
329	EW1	4	44745567	0.000491309	0.60578	-1.4558	0.00148	1.73776	0.00060755
330	YC-L*2	4	49542688	0.00072636	0.64075	0.96806	0.0026	8.7537	0.01119
331	WK 3	4	50742079	0.0277466	0.86524	3.32282	0.02984	34.9853	40.5858
332	WK 3	4	51668123	0.0383504	1.5484	4.27985	0.03563	34.9853	40.5858
333	WK 3	4	53250099	0.00452429	1.06874	3.5978	0.034	34.9853	40.5858
334	WK 3	4	53319229	0.00332252	2.44832	3.67491	0.03471	34.9853	40.5858
335	WK 3	4	53780465	0.00126008	2.41171	3.78078	0.03705	34.9853	40.5858
	WK 5	4	53780465	0.0143858	0.669	4.62748	0.02728	86.7247	66.917
336	WK 3	4	53780471	0.0118763	-2.4056	3.48441	0.03237	34.9853	40.5858
337	WK 3	4	55146141	0.022268	0.44848	3.39365	0.03037	34.9853	40.5858
338	YC-b*1	4	55368088	0.0147746	1.0236	2.15985	0.00121	18.6947	0.01772
339	YC-b*1	4	57718762	0.000941971	-1.4821	5.19903	0.00128	18.6947	0.01772
340	EW1	4	58941031	0.00210309	0.43994	-0.41344	0.00136	1.73776	0.00060755
341	EW1	4	65590737	0.000498379	-0.85254	-0.73853	0.00148	1.73776	0.00060755
	YW1	4	65590737	8.62442e-06	-0.38511	-0.41724	0.00317	0.35627	0.00021466
342	YC-b*2	4	66819847	0.0296906	-0.95748	-2.8149	0.00199	21.2987	0.01162
343	ESS2	4	66880993	0.0011081	0.06081	-0.14702	0.00538	0.14058	0.00132
344	YC-L*2	4	69475154	0.00494844	0.21474	1.64474	0.00228	8.7537	0.01119
	YC-a*2	4	69475154	0.00731662	-1.1787	-2.2696	0.00533	19.9279	0.01326
345	YC-L*2	4	69475183	0.00539026	0.22364	1.64261	0.00226	8.7537	0.01119
	YC-a*2	4	69475183	0.00731662	-1.1802	-2.2694	0.00533	19.9279	0.01326
346	YW1	4	69663957	0.00394108	-0.26408	-0.56043	0.00232	0.35627	0.00021466
347	ESW1	4	69855899	0.0110633	0.04205	-0.10439	0.00051969	0.02501	3.6344e-06
	YC-b*1	4	69855899	0.00387039	0.6129	2.20597	0.00133	18.6947	0.01772
348	ESW1	4	69855900	0.0110633	-0.042046	-0.10439	0.00051969	0.02501	3.6344e-06
	YC-b*1	4	69855900	0.00387039	-0.6129	2.20597	0.00133	18.6947	0.01772
349	YC-b*1	4	69993856	0.00701618	1.86119	-0.91816	0.00127	18.6947	0.01772
350	YC-b*1	4	70725199	0.00235051	-1.5934	-1.6573	0.00137	18.6947	0.01772
351	ESS1	4	76102810	0.0447127	-0.10261	0.26748	0.00334	0.10081	3.7434e-05
352	YC-a*1	4	80556807	0.00061502	-0.012159	-2.397	0.0039	23.602	0.00776
353	EPR	4	81870624	7.45801e-09	-0.31877	0.45593	0.01012	0.05798	5.2361e-05
354	YC-a*1	5	1071356	0.0066097	4.27715	1.15503	0.00333	23.602	0.00776
	YC-a*2	5	1071356	0.00461265	2.18099	-1.5929	0.00552	19.9279	0.01326
355	YC-a*1	5	1071370	0.0066097	-4.2772	1.15503	0.00333	23.602	0.00776
	YC-a*2	5	1071370	0.00461265	-2.181	-1.5929	0.00552	19.9279	0.01326
356	ELA1	5	1937544	0.000220913	-0.106	0.76662	0.0031	4.31036	0.00211
	YC-a*2	5	1937544	0.00277466	-2.1077	-1.0912	0.00569	19.9279	0.01326
357	TLE	5	1971732	0.00143858	1.95086	5.64834	0.03604	314.991	5.08506
358	TLE	5	1971734	0.00154462	1.92627	5.65557	0.03589	314.991	5.08506
359	YW2	5	3873833	0.0132371	-0.50426	0.5723	0.00342	0.43795	0.00017434
360	EET2	5	5636812	7.31662e-05	0.01262	0.01768	0.00419	0.00169	2.4565e-06
361	EET2	5	5636832	9.77317e-06	0.01185	0.00853	0.00466	0.00169	2.4565e-06
362	ELA1	5	10049343	0.00171605	0.00407	0.57296	0.00273	4.31036	0.00211
363	EET2	5	11788485	8.05889e-05	0.00979	0.01328	0.00442	0.00169	2.4565e-06
364	EET2	5	11901051	7.44033e-06	-0.011113	0.01711	0.00472	0.00169	2.4565e-06
365	ESS2	5	12312501	0.00406479	-0.050069	0.14989	0.00493	0.14058	0.00132
	EET2	5	12312501	4.25919e-06	-0.0065905	0.01592	0.00485	0.00169	2.4565e-06
366	YC-b*1	5	14162462	0.041885	2.19393	0.56947	0.00111	18.6947	0.01772
367	WK 4	5	14763102	0.0434756	-2.5393	3.72127	0.02811	37.5121	66.1864
	WK 5	5	14763102	0.00809423	-2.5989	4.55211	0.03081	86.7247	66.917
368	YC-b*2	5	16839494	0.0473636	-1.6288	-1.7367	0.00462	21.2987	0.01162
369	YC-b*2	5	17111114	0.000355227	-1.5448	-1.5286	0.00269	21.2987	0.01162
370	YC-L*1	5	18532587	0.00802354	1.10792	0.88088	0.00243	9.59077	0.00449
371	ELA1	5	19651280	7.82914e-05	-0.694	-0.247	0.00329	4.31036	0.00211
372	YC-b*2	5	25606771	0.0362297	-1.5876	-1.8481	0.00196	21.2987	0.01162
373	YC-b*2	5	33900072	0.0369366	-1.0215	-2.636	0.00196	21.2987	0.01162
374	ESS2	5	36035683	0.00768776	-0.069951	-0.10094	0.00471	0.14058	0.00132
375	ESS2	5	38217136	7.59939e-05	-0.26179	0.14148	0.00632	0.14058	0.00132
376	EW1	5	40958733	8.50071e-06	0.20561	-0.77759	0.00186	1.73776	0.00060755
	ELA1	5	40958733	6.2209e-05	0.26905	-0.984	0.00334	4.31036	0.00211
	ESA1	5	40958733	6.06184e-08	0.07758	-0.65862	0.00539	1.41796	0.00122
	YW1	5	40958733	1.20353e-05	0.08921	-0.30157	0.00313	0.35627	0.00021466
377	ESS2	5	40958764	0.00835933	0.06246	-0.090694	0.00476	0.14058	0.00132
378	EET2	5	41018724	6.73341e-05	-0.00080982	0.02017	0.0042	0.00169	2.4565e-06
379	YC-L*1	5	42632737	0.000710455	-1.0983	0.0636	0.00286	9.59077	0.00449
380	YC-b*2	5	42665923	0.0110633	-1.1075	-2.0369	0.00216	21.2987	0.01162
381	YC-b*1	5	43558229	0.0233284	-0.55836	-1.9028	0.00116	18.6947	0.01772
382	WK 5	5	44054239	0.00873046	-2.4845	6.49406	0.02989	86.7247	66.917
383	YC-L*1	5	45828180	0.00235051	0.2784	1.12395	0.00263	9.59077	0.00449
384	YC-L*1	5	47115356	0.00917229	-0.36593	0.98578	0.00239	9.59077	0.00449
385	EET2	5	48790584	5.79674e-07	0.01228	0.01006	0.00532	0.00169	2.4565e-06
386	EET2	5	48816451	6.06184e-08	0.01299	0.01046	0.00601	0.00169	2.4565e-06
387	EET2	5	48971303	2.15611e-05	0.00157	0.01818	0.0047	0.00169	2.4565e-06
388	AFE	5	51997988	0.00019617	-1.8854	1.81161	0.00408	122.79	0.11807
389	AFE	5	51998013	0.00019617	1.88539	1.81161	0.00408	122.79	0.11807
390	EPR	6	2079850	1.43681e-06	-0.051084	0.046	0.00812	0.05798	5.2361e-05
391	YC-a*2	6	5893627	0.00911927	1.91198	-1.2838	0.00527	19.9279	0.01326
392	YC-b*2	6	6304676	0.030751	1.26764	1.2401	0.002	21.2987	0.01162
393	YW2	6	6757047	0.00691014	-0.18521	0.3145	0.00355	0.43795	0.00017434
394	YW1	6	7349576	0.00106568	0.16746	0.10709	0.00242	0.35627	0.00021466
	YD1	6	7349576	0.0033402	0.59805	0.44034	0.00271	4.49789	0.00328
395	ESS1	6	8758582	0.00918996	-0.075849	0.09044	0.00391	0.10081	3.7434e-05
396	WK 4	6	9709930	0.0392341	-1.3034	5.74573	0.02943	37.5121	66.1864
397	WK 3	6	10481155	0.00220913	3.17175	3.90081	0.03679	34.9853	40.5858
	WK 5	6	10481155	0.000406479	4.80967	4.8119	0.03566	86.7247	66.917
398	WK 3	6	10481196	0.00298674	1.68042	3.63626	0.03495	34.9853	40.5858
	WK 4	6	10481196	0.00699851	1.05829	4.36129	0.02918	37.5121	66.1864
	WK 5	6	10481196	5.51398e-05	1.18428	5.53253	0.03838	86.7247	66.917
399	WK 5	6	10680098	0.00102857	3.63812	8.05729	0.03934	86.7247	66.917
400	YW2	6	12239530	0.0135729	-0.1843	0.28428	0.00336	0.43795	0.00017434
401	ELA1	6	14319876	0.000645065	-1.07	0.0524	0.0029	4.31036	0.00211
	YW2	6	14319876	9.15461e-05	-0.26324	0.29599	0.00463	0.43795	0.00017434
	YD1	6	14319876	0.00572605	-0.81746	-0.86222	0.00261	4.49789	0.00328
402	YC-L*1	6	14380411	0.00705153	1.05829	4.36129	0.00247	9.59077	0.00449
403	YW1	6	15909240	0.000701618	-0.1786	0.21737	0.00255	0.35627	0.00021466
404	YW2	6	17101731	0.0127599	0.04445	-0.47547	0.00354	0.43795	0.00017434
	YC-L*2	6	17101731	0.00051075	0.19546	2.79982	0.00329	8.7537	0.01119
405	YW2	6	20602751	0.0118763	-0.3345	0.02324	0.00339	0.43795	0.00017434
406	YC-a*1	6	20896750	0.00807656	-0.56954	-4.3243	0.00328	23.602	0.00776
407	WK 2	6	21300272	0.0434756	-0.97143	2.57612	0.03454	18.1266	21.3225
	WK 3	6	21300272	0.0410014	-1.5113	3.48365	0.0292	34.9853	40.5858
	WK 4	6	21300272	0.000123711	-2.2383	5.16582	0.03773	37.5121	66.1864
	WK 5	6	21300272	4.93077e-05	-2.4953	5.81812	0.03913	86.7247	66.917
408	EET2	6	26913677	8.02354e-06	0.01994	-0.0054898	0.0047	0.00169	2.4565e-06
409	YC-L*2	6	27664331	0.000150044	-1.1628	1.98141	0.00285	8.7537	0.01119
	YC-b*2	6	27664331	0.00066097	-1.6987	2.69416	0.0026	21.2987	0.01162
410	YC-L*2	7	227226	0.000133254	0.68089	0.98111	0.00285	8.7537	0.01119
411	YC-b*2	7	941027	0.0020324	-2.6372	1.76691	0.00241	21.2987	0.01162
412	YC-L*1	7	3079120	0.000802354	0.41881	0.74407	0.00282	9.59077	0.00449
413	YC-a*2	7	3491759	0.000213843	-1.4129	1.39888	0.00722	19.9279	0.01326
414	ESS1	7	3582790	0.000526655	-0.17081	-2.3833	0.00402	0.10081	3.7434e-05
415	YC-b*1	7	5564610	0.00406479	-0.37835	3.53009	0.00133	18.6947	0.01772
416	EPR	7	9017162	0.00996757	0.01011	-0.051988	0.0049	0.05798	5.2361e-05
417	YC-a*1	7	9513738	0.00470102	-2.3634	-2.195	0.0035	23.602	0.00776
418	YC-L*1	7	10865752	0.00256259	-0.14016	1.60922	0.00278	9.59077	0.00449
419	YC-L*1	7	10882063	0.00226214	0.44906	1.4533	0.00266	9.59077	0.00449
420	YC-b*1	7	12969960	0.00362297	-0.68682	2.34378	0.00133	18.6947	0.01772
421	YC-L*1	7	14031728	3.00441e-07	1.25178	1.34261	0.00524	9.59077	0.00449
422	YC-L*1	7	14801776	0.00199705	-0.92922	0.90604	0.00266	9.59077	0.00449
423	YW2	7	14990118	0.0106215	-0.024499	-0.31532	0.00346	0.43795	0.00017434
	YD2	7	14990118	0.00199705	-0.01134	-0.99604	0.00684	3.62892	0.00148
	YC-L*2	7	14990118	0.00827096	-0.072941	1.52852	0.00222	8.7537	0.01119
	YC-a*1	7	14990118	0.000724593	-0.17081	-2.3833	0.00389	23.602	0.00776
424	ESS2	7	16726663	0.00708687	0.09545	0.06684	0.00495	0.14058	0.00132
425	WK 3	7	18217205	0.00362297	0.3283	4.21164	0.0388	34.9853	40.5858
426	YC-b*1	7	20187270	0.0344624	2.10431	-0.70321	0.0032	18.6947	0.01772
427	WK 0	7	21130444	0.00692782	0.30156	0.2249	0.03127	0.60676	0.12987
	YC-L*1	7	21130444	0.000189101	-0.088664	1.51535	0.00307	9.59077	0.00449
428	WK 6	7	22657165	0.00360529	-4.9612	-3.7914	0.0295	127.965	82.7982
	WK 8	7	22657165	0.00127069	-5.9343	-3.2496	0.0265	92.6867	117.047
	WK 9	7	22657165	0.000623857	-5.8825	-3.2685	0.02798	100.891	106.278
	WK 10	7	22657165	0.000830631	-6.2236	-3.2302	0.0281	150.317	109.417
	WK 11	7	22657165	5.42561e-05	-7.0681	-3.6981	0.03758	151.784	125.056
	WK 13	7	22657165	0.00105508	-6.2382	-3.3181	0.03047	150.035	112.816
429	WK 6	7	22657168	0.000915461	-5.1387	-3.9088	0.03238	127.965	82.7982
	WK 8	7	22657168	0.0044536	-5.6832	-3.011	0.02452	92.6867	117.047
	WK 10	7	22657168	0.000655668	-6.22	-3.4587	0.0286	150.317	109.417
	WK 11	7	22657168	4.31221e-05	-7.0711	-3.8271	0.03841	151.784	125.056
	WK 13	7	22657168	0.000892487	-6.2328	-3.4384	0.03107	150.035	112.816
	WK 14	7	22657168	0.00163652	-6.2925	-1.9173	0.03119	178.026	114.086
	WK 15	7	22657168	0.00104624	-6.2421	-2.6919	0.03196	157.116	109.22
430	WK 6	7	22657172	0.00782914	-4.7994	-3.688	0.02798	127.965	82.7982
	WK 8	7	22657172	0.00284535	-5.787	-3.1722	0.02517	92.6867	117.047
	WK 9	7	22657172	0.00147393	-5.7489	-2.9452	0.02654	100.891	106.278
	WK 11	7	22657172	0.000162238	-6.8661	-3.4128	0.03541	151.784	125.056
431	YC-L*2	7	23418008	0.000927833	-1.1274	-2.5557	0.00259	8.7537	0.01119
432	YC-L*2	7	25259566	2.38585e-05	-1.9042	0.95413	0.00314	8.7537	0.01119
	YC-b*2	7	25259566	0.000410014	-2.5397	2.0582	0.00267	21.2987	0.01162
433	ESA1	7	26665068	3.32252e-05	-0.3679	-0.20568	0.004	1.41796	0.00122
434	YC-L*2	7	26665071	0.00247422	1.01714	0.87903	0.00239	8.7537	0.01119
435	EET1	7	27970946	0.00169661	-0.0075299	-0.014461	0.00591	0.00121	8.8541e-07
436	EW1	7	28005332	0.00173902	0.16368	-0.70569	0.00174	1.73776	0.00060755
437	EW1	7	28005333	0.00206774	-0.16466	-0.69732	0.00172	1.73776	0.00060755
438	EET2	7	30816005	0.000159941	-0.021487	0.00571	0.00401	0.00169	2.4565e-06
439	EET2	7	30816006	0.000159941	-0.021487	0.00571	0.00401	0.00169	2.4565e-06
440	YD1	7	32070198	0.00272164	0.63276	0.02902	0.00276	4.49789	0.00328
441	ESW2	7	32484647	0.0103741	-0.09575	0.08518	0.04209	0.01474	0.0044
442	EET1	7	32854240	7.2636e-05	-0.0040072	0.01203	0.00696	0.00121	8.8541e-07
443	EET1	7	32854252	0.00039941	0.00718	0.00771	0.00631	0.00121	8.8541e-07
444	WK 2	8	1197173	0.0351693	0.87048	4.09883	0.05829	18.1266	21.3225
445	AW1	8	2225406	0.000201472	0.16859	-0.27376	0.00103	0.57	0.0001205
446	WK 4	8	4683580	0.00125655	3.37565	5.70148	0.03653	37.5121	66.1864
447	AW1	8	5382228	0.000666272	0.2339	-0.19687	0.00096517	0.57	0.0001205
448	AW1	8	5974879	0.000922531	0.29439	-0.226	0.0009428	0.57	0.0001205
449	YC-b*1	8	8130443	0.00208541	1.46939	-1.5836	0.00185	18.6947	0.01772
450	YD1	8	10808704	0.00577907	-0.54656	1.50701	0.00266	4.49789	0.00328
451	YC-L*2	8	11742189	0.009296	-0.503	2.15521	0.00223	8.7537	0.01119
452	YC-L*2	8	13271308	0.00482473	-0.32024	-1.1708	0.00228	8.7537	0.01119
453	ESS1	8	13890346	0.0303976	0.0145	0.11179	0.00346	0.10081	3.7434e-05
454	YD1	8	14897036	0.00106215	-0.48301	0.71526	0.00292	4.49789	0.00328
455	AFE	8	14897064	0.00289837	-1.2414	-3.0967	0.00341	122.79	0.11807
456	AFE	8	19423876	0.00705153	3.88946	3.12995	0.0032	122.79	0.11807
457	YD1	8	22261505	0.00650366	-0.06555	-1.499	0.00271	4.49789	0.00328
458	YC-a*2	8	24152539	0.00691014	0.09093	6.80136	0.00565	19.9279	0.01326
459	EET2	8	24546627	0.000133078	0.00371	-0.010913	0.00408	0.00169	2.4565e-06
460	YC-b*2	8	26398286	0.0167894	1.58913	-1.6249	0.00211	21.2987	0.01162
461	YW1	9	3655608	0.000231516	0.1391	0.22656	0.00268	0.35627	0.00021466
	YC-L*2	9	3655608	0.00249189	-0.3391	-1.809	0.00241	8.7537	0.01119
462	EW2	9	5538823	0.00187334	-0.592	0.5831	0.0024	2.27406	0.000714
	ESA2	9	5538823	0.00904858	-0.43358	0.41804	0.00291	1.37597	0.00036587
	YW2	9	5538823	0.000406479	-0.22484	0.36351	0.00428	0.43795	0.00017434
463	EW2	9	5610382	0.0194403	-0.689	0.18379	0.00203	2.27406	0.000714
	ESW2	9	5610382	0.0229749	-0.093983	0.01139	0.04313	0.01474	0.0044
	YC-a*1	9	5610382	0.00712222	-2.0476	1.32169	0.00332	23.602	0.00776
464	YW2	9	5667035	0.00584976	0.37908	0.06243	0.00372	0.43795	0.00017434
465	YC-L*2	9	5769205	0.0032695	0.40376	1.0108	0.00234	8.7537	0.01119
466	YC-L*2	9	5769213	0.0032695	-0.40376	1.0108	0.00234	8.7537	0.01119
467	WK 2	9	6609081	0.00913694	0.49475	3.33254	0.04289	18.1266	21.3225
	WK 3	9	6609081	0.0072636	0.83052	4.65936	0.03623	34.9853	40.5858
	WK 4	9	6609081	0.0194403	1.52403	5.46274	0.02947	37.5121	66.1864
468	EW2	9	7315307	0.0395875	0.58245	0.34066	0.00201	2.27406	0.000714
469	YW1	9	9200872	0.000392341	0.06396	0.36524	0.00258	0.35627	0.00021466
470	WK 3	9	10286581	0.00894254	-0.41686	5.21811	0.03995	34.9853	40.5858
	WK 4	9	10286581	0.0127776	-0.8577	6.29931	0.03393	37.5121	66.1864
471	WK 3	9	10286589	0.00756404	0.47321	5.25818	0.04043	34.9853	40.5858
	WK 4	9	10286589	0.011028	0.921	6.33629	0.03429	37.5121	66.1864
472	WK 3	9	10484278	0.00117172	-0.20156	5.61294	0.03967	34.9853	40.5858
	WK 4	9	10484278	4.43592e-05	-0.18763	7.51406	0.04163	37.5121	66.1864
473	ESA1	9	12395171	8.62442e-06	-0.084657	0.43303	0.0043	1.41796	0.00122
474	ESS2	9	14064137	0.00231516	0.01921	-0.32275	0.00522	0.14058	0.00132
475	EW1	9	14228974	0.00194403	-0.51127	-0.55737	0.00138	1.73776	0.00060755
	AW1	9	14228974	2.52724e-05	-0.41648	-0.1512	0.00119	0.57	0.0001205
476	WK 0	9	14837105	0.000364064	0.34212	-0.12256	0.03883	0.60676	0.12987
477	ESS2	9	16164718	0.00885417	0.02777	-0.22852	0.00467	0.14058	0.00132
478	ESS2	9	16164727	0.00885417	-0.027769	-0.22852	0.00467	0.14058	0.00132
479	ESS1	9	16164743	0.0367598	-0.09048	0.01752	0.0034	0.10081	3.7434e-05
480	WK 4	9	16397647	0.0123888	-0.60162	7.83775	0.04196	37.5121	66.1864
481	TLE	9	16561619	0.000187334	2.39912	8.9573	0.04297	314.991	5.08506
	EPR	9	16561619	9.89688e-06	0.02694	0.09406	0.00757	0.05798	5.2361e-05
482	AW1	9	17402687	0.000174609	0.04576	0.49043	0.00105	0.57	0.0001205
483	EW2	9	17402700	0.012106	-0.0463	0.63903	0.0021	2.27406	0.000714
	YW2	9	17402700	0.0141914	-0.006384	0.28138	0.00337	0.43795	0.00017434
484	EET2	9	19764973	3.92341e-05	-0.010554	0.01039	0.00433	0.00169	2.4565e-06
485	EET2	9	19764997	2.49189e-05	0.01032	0.01053	0.00443	0.00169	2.4565e-06
486	WK 10	10	2928963	8.35933e-05	-4.0811	6.4357	0.03484	150.317	109.417
	WK 13	10	2928963	0.000254491	-2.9812	7.44459	0.0361	150.035	112.816
	WK 14	10	2928963	2.01472e-05	-3.4975	7.86797	0.04323	178.026	114.086
	WK 15	10	2928963	0.000964946	-2.4558	7.48209	0.03485	157.116	109.22
	WK 16	10	2928963	0.00107982	-2.4345	7.6216	0.03296	160.823	113.077
487	YW1	10	3970267	0.00378202	-0.14474	0.15671	0.00274	0.35627	0.00021466
488	YC-a*1	10	4797512	0.00735197	1.27194	-1.2691	0.0033	23.602	0.00776
489	YC-a*1	10	4797541	0.00141207	-0.18188	-1.9066	0.00369	23.602	0.00776
490	YC-b*1	10	5280931	0.00141207	1.03672	-2.5725	0.00142	18.6947	0.01772
491	YC-a*2	10	6105695	0.000689247	-2.5892	-0.1136	0.00628	19.9279	0.01326
	TLE	10	6105695	0.00226214	-9.2944	1.70428	0.03547	314.991	5.08506
	EPR	10	6105695	1.06568e-06	-0.12971	0.00188	0.00831	0.05798	5.2361e-05
492	YC-b*1	10	6716020	0.0318114	-1.8716	-2.1503	0.00114	18.6947	0.01772
493	YC-L*2	10	10898324	0.00873046	-0.59159	-2.1788	0.00218	8.7537	0.01119
494	YC-L*2	10	12111178	0.0079882	0.41053	-1.3338	0.0022	8.7537	0.01119
495	EPR	10	12723034	2.36818e-07	-0.068599	-0.064586	0.00879	0.05798	5.2361e-05
496	YW1	10	13238615	0.00024212	0.01345	-0.21827	0.00265	0.35627	0.00021466
	YD1	10	13238615	0.000117172	0.03684	-0.80338	0.00333	4.49789	0.00328
497	YC-L*2	10	13672139	0.00987921	0.33421	1.43007	0.00217	8.7537	0.01119
498	YW1	10	13709936	0.00362297	0.26958	0.36349	0.00283	0.35627	0.00021466
	YD1	10	13709936	0.000141384	1.09089	1.41903	0.00418	4.49789	0.00328
499	EET1	10	15014924	0.00524888	0.00821	-0.006738	0.00534	0.00121	8.8541e-07
500	YD1	10	16419804	0.00436523	0.41298	-1.3736	0.00266	4.49789	0.00328
501	YD1	10	16575731	0.00408246	-0.28347	-1.2968	0.00267	4.49789	0.00328
502	YD1	10	16575733	0.00432989	-0.29347	-1.3104	0.00266	4.49789	0.00328
503	YD1	10	16635557	0.000480706	1.08059	-2.1174	0.00306	4.49789	0.00328
504	YD1	10	16720330	0.000325183	0.9274	-1.93	0.00314	4.49789	0.00328
505	YC-L*1	11	2225815	1.25125e-06	0.76516	1.71383	0.00397	9.59077	0.00449
506	YC-L*1	11	2435013	0.000539027	0.86641	1.13953	0.00288	9.59077	0.00449
507	TLE	11	3050240	0.00411781	3.1194	4.43203	0.033	314.991	5.08506
	EPR	11	3050240	8.27096e-06	0.06126	0.05851	0.00746	0.05798	5.2361e-05
508	EW2	11	4542813	0.0199705	0.03001	0.63679	0.00201	2.27406	0.000714
509	EW2	11	4542831	0.0406479	0.03034	0.61663	0.00191	2.27406	0.000714
510	YC-L*1	11	5069546	0.00659203	3.1194	4.43203	0.00212	9.59077	0.00449
511	YC-L*2	11	5163783	0.00896021	-0.71525	1.01168	0.00219	8.7537	0.01119
	YC-b*1	11	5163783	0.000524888	-1.0201	1.738	0.00152	18.6947	0.01772
512	EET1	11	5163792	4.1885e-05	-0.0065389	0.01562	0.00724	0.00121	8.8541e-07
513	YC-b*1	11	6578287	0.0282768	-0.98298	1.08576	0.00115	18.6947	0.01772
514	ELA1	11	7245908	0.000964946	0.6683	-0.658	0.00284	4.31036	0.00211
515	EET2	11	11061720	1.99705e-05	0.01229	0.01268	0.00509	0.00169	2.4565e-06
516	YW2	11	11712498	0.0149337	-0.14586	0.19967	0.00335	0.43795	0.00017434
517	EET1	11	14703022	3.85271e-06	-0.017411	-0.0038008	0.0081	0.00121	8.8541e-07
518	YC-b*2	12	1170128	0.00185567	0.21104	-3.0926	0.00245	21.2987	0.01162
519	AFE	12	2148262	0.00286303	1.83895	-1.0254	0.00341	122.79	0.11807
520	EPR	12	2660335	8.87185e-08	-0.060879	-0.058623	0.00952	0.05798	5.2361e-05
521	EPR	12	2660338	1.85566e-07	-0.059056	-0.052061	0.00918	0.05798	5.2361e-05
522	EPR	12	2660364	1.85566e-07	-0.059056	-0.052061	0.00918	0.05798	5.2361e-05
523	ESS1	12	5472506	0.0493077	0.22552	0.02396	0.00331	0.10081	3.7434e-05
524	EET1	12	6020796	0.00738731	0.00372	0.02169	0.00817	0.00121	8.8541e-07
525	EET1	12	6029799	0.0123534	-0.0013413	0.01585	0.00506	0.00121	8.8541e-07
526	EET1	12	6029802	0.00227982	-0.0015801	0.01619	0.00569	0.00121	8.8541e-07
527	EET1	12	6311568	0.00691014	-0.01106	-0.010597	0.00536	0.00121	8.8541e-07
528	EET1	12	6311576	0.0044536	-0.21777	0.15062	0.00613	0.00121	8.8541e-07
529	YC-b*1	12	6437826	0.00165066	-1.1397	-4.6369	0.00146	18.6947	0.01772
530	ESS2	12	7111898	0.000698084	-0.012363	0.00797	0.0064	0.14058	0.00132
531	YC-a*2	12	7284446	0.000551398	-2.6581	-3.072	0.00633	19.9279	0.01326
	EPR	12	7284446	4.50661e-07	-0.15727	-0.12734	0.0086	0.05798	5.2361e-05
532	EPR	12	8768335	3.5346e-06	0.06704	0.05834	0.00777	0.05798	5.2361e-05
533	EPR	12	9194938	3.67598e-08	-0.088369	0.16052	0.0095	0.05798	5.2361e-05
534	EET2	12	11873581	0.000116288	-0.012363	0.00797	0.00408	0.00169	2.4565e-06
535	YW2	12	12230594	0.00131664	-0.21777	0.15062	0.004	0.43795	0.00017434
536	EW1	12	13994064	0.00116995	-0.17542	0.50352	0.0014	1.73776	0.00060755
537	EPR	12	15591439	1.64536e-07	-0.053929	0.10066	0.00902	0.05798	5.2361e-05
538	EET1	13	4065467	0.0189101	-0.021371	-0.020094	0.00493	0.00121	8.8541e-07
539	YW1	13	6110077	0.00153225	-0.010277	-0.55767	0.00236	0.35627	0.00021466
540	YW1	13	7969326	0.00323416	0.06057	-0.48342	0.00226	0.35627	0.00021466
541	WK 0	13	13271838	0.00740499	0.07373	0.23104	0.03125	0.60676	0.12987
542	YC-a*2	14	2318659	0.0043829	1.5296	0.44741	0.00566	19.9279	0.01326
	EPR	14	2318659	1.26008e-06	0.02217	0.11944	0.0085	0.05798	5.2361e-05
543	EET1	14	2921827	0.0026156	0.00958	-0.0070848	0.0056	0.00121	8.8541e-07
544	YC-a*1	14	2921839	0.00797052	1.38007	2.47328	0.00328	23.602	0.00776
545	EET1	14	6132935	1.21944e-06	-0.00047954	-0.017936	0.00855	0.00121	8.8541e-07
546	EET2	14	6515769	0.00015729	-0.0095447	0.00712	0.00408	0.00169	2.4565e-06
547	EET2	14	6524293	1.53578e-06	-0.011106	0.00414	0.00509	0.00169	2.4565e-06
548	ELA1	14	6529068	0.00247422	0.12432	0.97536	0.00271	4.31036	0.00211
549	YC-a*2	14	7418384	0.000167893	1.02162	0.94927	0.00679	19.9279	0.01326
550	ELA1	14	7719699	0.00167717	-0.108	1.41664	0.00276	4.31036	0.00211
551	AW1	14	7959154	2.79233e-05	-0.058283	0.34777	0.00115	0.57	0.0001205
552	AW1	14	7959182	2.2268e-05	-0.054209	0.35451	0.00117	0.57	0.0001205
553	ESW1	14	8360575	0.0110986	0.0287	0.09116	0.00052788	0.02501	3.6344e-06
554	ESS2	15	2445568	0.00694549	0.04054	0.14995	0.00478	0.14058	0.00132
555	YC-a*2	15	3200599	0.0068748	1.23495	6.44331	0.00642	19.9279	0.01326
556	YD2	15	3217465	0.0420617	0.73795	-0.62011	0.0066	3.62892	0.00148
	YC-L*2	15	3217465	0.00387039	-0.66825	1.74767	0.00238	8.7537	0.01119
557	ELA1	15	3217479	0.000648599	0.02928	1.07424	0.00308	4.31036	0.00211
558	YC-a*2	15	3778969	0.00108689	0.05905	-1.7644	0.00605	19.9279	0.01326
559	YC-L*2	15	3778978	0.000362297	0.10805	-1.4268	0.00269	8.7537	0.01119
560	YC-L*2	15	7844650	0.00265095	-1.0005	0.34122	0.00239	8.7537	0.01119
561	YC-L*2	15	8377854	0.0099499	-0.7969	0.36146	0.00217	8.7537	0.01119
562	WK 3	15	8597788	0.00448894	-1.0597	4.52931	0.03995	34.9853	40.5858
563	EET2	15	11421670	4.75404e-05	0.00729	0.00707	0.00429	0.00169	2.4565e-06
564	YD1	15	11422008	0.00457731	-5.1865	4.99275	0.0023	4.49789	0.00328
565	WK 8	15	11549443	5.28423e-06	-2.7672	8.05596	0.04518	92.6867	117.047
	WK 9	15	11549443	0.00110986	-3.3563	5.72768	0.03516	100.891	106.278
	WK 10	15	11549443	9.73782e-05	-3.5434	6.68916	0.03923	150.317	109.417
	WK 11	15	11549443	0.000145272	-3.9437	6.74853	0.04569	151.784	125.056
	WK 13	15	11549443	5.14284e-06	-3.8097	7.36132	0.05189	150.035	112.816
	WK 14	15	11549443	7.65241e-08	-3.6312	8.71459	0.06549	178.026	114.086
	WK 15	15	11549443	0.000101266	-3.777	6.48012	0.04726	157.116	109.22
	WK 16	15	11549443	0.000178497	-3.4449	6.81576	0.04257	160.823	113.077
566	WK 7	15	11555370	0.000148276	5.97606	4.81572	0.04072	131.201	94.9309
	WK 8	15	11555370	2.77466e-05	6.24757	5.8066	0.04397	92.6867	117.047
	WK 9	15	11555370	4.4536e-06	6.34444	5.98835	0.04949	100.891	106.278
	WK 10	15	11555370	6.00882e-06	7.03996	5.86473	0.04819	150.317	109.417
	WK 11	15	11555370	2.72164e-06	7.66542	6.01188	0.06018	151.784	125.056
	WK 12	15	11555370	5.21354e-08	7.97257	6.7949	0.0611	187.838	113.892
	WK 13	15	11555370	6.2209e-06	7.01986	6.07182	0.05283	150.035	112.816
	WK 14	15	11555370	1.67893e-07	7.98411	6.26663	0.06508	178.026	114.086
	WK 15	15	11555370	8.48304e-07	7.90543	5.2424	0.0623	157.116	109.22
	WK 16	15	11555370	3.0751e-07	8.23325	5.39604	0.06035	160.823	113.077
567	WK 7	15	11555372	0.000187334	5.74259	4.86695	0.03999	131.201	94.9309
	WK 8	15	11555372	7.95285e-05	5.73343	5.945	0.04129	92.6867	117.047
	WK 9	15	11555372	5.37259e-06	6.1156	6.00177	0.04862	100.891	106.278
	WK 10	15	11555372	6.71574e-06	6.75376	5.98399	0.04772	150.317	109.417
	WK 11	15	11555372	1.00736e-06	7.60703	6.21134	0.06268	151.784	125.056
	WK 12	15	11555372	9.7555e-08	7.55328	6.90816	0.05929	187.838	113.892
	WK 13	15	11555372	3.81737e-05	6.59202	5.67659	0.04805	150.035	112.816
	WK 14	15	11555372	8.58908e-07	7.55072	5.97453	0.06047	178.026	114.086
	WK 15	15	11555372	9.80852e-07	7.62928	5.3412	0.06161	157.116	109.22
	WK 16	15	11555372	5.35492e-07	7.92137	5.36353	0.0587	160.823	113.077
568	WK 7	15	11555374	3.11045e-05	6.29497	4.99119	0.04443	131.201	94.9309
	WK 8	15	11555374	2.77466e-06	6.54211	6.48084	0.04852	92.6867	117.047
	WK 9	15	11555374	7.45801e-06	6.34708	5.9589	0.04708	100.891	106.278
	WK 10	15	11555374	5.92045e-07	7.65582	5.94754	0.05337	150.317	109.417
	WK 11	15	11555374	2.4212e-07	7.77516	7.08797	0.06636	151.784	125.056
	WK 12	15	11555374	1.481e-08	8.16857	7.00602	0.06529	187.838	113.892
	WK 13	15	11555374	8.60675e-06	6.64109	6.68784	0.0517	150.035	112.816
	WK 14	15	11555374	6.55668e-08	8.05903	6.65261	0.06751	178.026	114.086
	WK 15	15	11555374	1.69307e-07	8.0555	5.88635	0.06615	157.116	109.22
	WK 16	15	11555374	7.54637e-08	7.84066	6.9177	0.06396	160.823	113.077
569	WK 6	15	11555409	0.00362297	-5.1865	4.99275	0.03955	127.965	82.7982
	WK 7	15	11555409	6.99851e-09	-8.56	5.28319	0.06325	131.201	94.9309
	WK 8	15	11555409	2.01472e-09	-9.1853	6.50239	0.06535	92.6867	117.047
	WK 9	15	11555409	8.39468e-11	-9.178	7.157	0.07441	100.891	106.278
	WK 10	15	11555409	2.2268e-12	-10.192	8.34208	0.08416	150.317	109.417
	WK 11	15	11555409	1.71075e-12	-10.711	8.89593	0.10176	151.784	125.056
	WK 12	15	11555409	8.14725e-13	-10.234	8.75371	0.08891	187.838	113.892
	WK 13	15	11555409	2.31516e-10	-9.9544	7.05113	0.07936	150.035	112.816
	WK 14	15	11555409	1.47746e-12	-10.705	7.63557	0.09757	178.026	114.086
	WK 15	15	11555409	3.00441e-11	-10.497	6.69315	0.0913	157.116	109.22
	WK 16	15	11555409	1.46156e-11	-10.676	7.12553	0.08691	160.823	113.077
	YC-b*1	15	11555409	0.00148453	-2.2274	-0.47129	0.00143	18.6947	0.01772
570	WK 6	15	11555410	8.5714e-06	5.66546	7.41395	0.05592	127.965	82.7982
	WK 7	15	11555410	2.96906e-10	8.87997	6.89829	0.07077	131.201	94.9309
	WK 8	15	11555410	7.03385e-11	9.5361	7.94893	0.07333	92.6867	117.047
	WK 9	15	11555410	2.05007e-11	9.20415	8.42444	0.07766	100.891	106.278
	WK 10	15	11555410	4.648e-13	10.3917	9.56125	0.08792	150.317	109.417
	WK 11	15	11555410	2.24447e-14	11.3855	10.4654	0.11492	151.784	125.056
	WK 12	15	11555410	9.89688e-15	10.9352	10.4071	0.1004	187.838	113.892
	WK 13	15	11555410	3.42856e-11	9.84936	9.02539	0.08441	150.035	112.816
	WK 14	15	11555410	2.01472e-14	11.0813	9.85373	0.10996	178.026	114.086
	WK 15	15	11555410	3.51693e-12	10.7841	8.05181	0.0973	157.116	109.22
	WK 16	15	11555410	1.06745e-12	11.0847	8.46781	0.09399	160.823	113.077
	YD1	15	11555410	1.21767e-05	1.31226	0.89472	0.00383	4.49789	0.00328
571	WK 13	15	11558238	0.000339322	-11.068	12.7278	0.05707	150.035	112.816
	WK 14	15	11558238	0.00068748	-10.992	11.0312	0.0554	178.026	114.086
	WK 15	15	11558238	0.00129366	-10.625	11.7848	0.05619	157.116	109.22
	WK 16	15	11558238	0.000220913	-11.299	13.1864	0.05534	160.823	113.077
572	YC-L*2	17	851671	0.00740499	0.80881	-0.70201	0.00221	8.7537	0.01119
573	YC-L*2	17	1446999	0.00101973	0.68235	-0.46327	0.00252	8.7537	0.01119
574	YC-b*1	17	1738542	0.0026156	-1.1745	-1.6039	0.00137	18.6947	0.01772
575	YC-b*1	17	1738567	0.0026156	-1.1745	-1.6039	0.00137	18.6947	0.01772
576	WK 3	17	1771577	0.0134845	3.45136	2.15485	0.03248	34.9853	40.5858
577	WK 4	17	1819780	0.0199705	-1.7157	4.87962	0.02748	37.5121	66.1864
578	YC-b*2	17	2406923	0.0231516	-0.017552	-2.4795	0.00205	21.2987	0.01162
579	TLE	17	4798060	0.00158527	0.49828	17.048	0.04128	314.991	5.08506
580	TLE	17	4798063	0.00158527	0.49828	17.048	0.04128	314.991	5.08506
581	WK 5	17	5282689	0.00496611	2.15769	6.19247	0.03702	86.7247	66.917
582	YC-a*2	17	7964836	0.0019617	-0.59402	1.22387	0.00583	19.9279	0.01326
583	YC-a*2	18	825795	0.00577907	0.07742	-1.352	0.00541	19.9279	0.01326
584	YC-a*2	18	920875	0.00779379	0.18634	-1.5817	0.0053	19.9279	0.01326
585	YC-a*2	18	920895	0.00356995	-0.38087	-1.1206	0.0056	19.9279	0.01326
586	ESA1	18	1375695	7.36964e-06	-0.44259	-0.25517	0.00433	1.41796	0.00122
587	WK 2	18	8429549	0.0378202	0.75627	3.52762	0.04598	18.1266	21.3225
	WK 3	18	8429549	0.0019617	0.86995	5.61549	0.04618	34.9853	40.5858
	WK 5	18	8429549	0.0117525	0.55508	7.27764	0.03585	86.7247	66.917
588	YW2	19	2778245	0.015676	0.03595	0.44118	0.00333	0.43795	0.00017434
589	AFE	19	3342960	2.40353e-06	-1.1755	-3.178	0.00507	122.79	0.11807
590	AFE	19	3503431	0.0026156	-0.82375	1.54937	0.00343	122.79	0.11807
591	AFE	19	4072366	0.00101796	-2.9691	-2.8442	0.00482	122.79	0.11807
592	AFE	19	5009212	1.2106e-05	-2.2969	-3.3493	0.00469	122.79	0.11807
593	EET1	19	5361236	8.50071e-05	0.01244	-0.033486	0.00699	0.00121	8.8541e-07
	YC-L*1	19	5361236	0.00154992	-0.4829	2.13647	0.00272	9.59077	0.00449
594	EET1	19	5421082	1.5729e-05	0.00453	-0.024575	0.00755	0.00121	8.8541e-07
595	EET1	19	5421083	1.5729e-05	0.00453	-0.024575	0.00755	0.00121	8.8541e-07
596	EET1	19	5421087	1.5729e-05	-0.0045313	-0.024575	0.00755	0.00121	8.8541e-07
597	YC-a*2	19	7475932	0.000330485	0.96146	-1.4228	0.00651	19.9279	0.01326
598	YC-b*2	20	10082837	0.0240353	1.77754	1.22741	0.00203	21.2987	0.01162
599	YW2	20	11107140	0.00148807	-0.088042	0.26921	0.00393	0.43795	0.00017434
	YD2	20	11107140	0.0231516	0.03889	0.96261	0.00566	3.62892	0.00148
600	YW2	20	11107159	0.00148807	-0.088042	0.26921	0.00393	0.43795	0.00017434
	YD2	20	11107159	0.0231516	0.03889	0.96261	0.00566	3.62892	0.00148
601	ELA1	21	1178424	0.00170898	0.13208	-1.06	0.00306	4.31036	0.00211
	TLE	21	1178424	0.0146332	2.1729	6.64288	0.0342	314.991	5.08506
602	ESS1	21	1298909	0.0201472	0.04687	-0.19322	0.00356	0.10081	3.7434e-05
	AFE	21	1298909	0.00371133	-2.1574	-2.0639	0.00335	122.79	0.11807
603	ESS1	21	1298910	0.0356995	0.04806	-0.1874	0.0034	0.10081	3.7434e-05
	AFE	21	1298910	0.00281001	-2.1532	-2.0866	0.00341	122.79	0.11807
604	AFE	21	1298926	0.00212076	1.85621	-1.5254	0.00347	122.79	0.11807
605	YC-a*2	21	1396721	0.00691014	-0.57689	-1.9248	0.00535	19.9279	0.01326
606	YC-L*2	21	1613256	0.00431221	-0.34046	-3.3862	0.00241	8.7537	0.01119
	YC-b*2	21	1613256	0.00425919	1.25958	-3.0043	0.0024	21.2987	0.01162
607	AFE	21	1686384	0.00183799	-1.215	-0.90839	0.00351	122.79	0.11807
608	YC-L*2	21	2050211	0.000410014	-1.3519	-1.8036	0.00267	8.7537	0.01119
609	EW1	21	2585425	0.00114168	-0.15671	-0.57119	0.00142	1.73776	0.00060755
	YC-L*2	21	2585425	0.00514284	0.17239	1.58762	0.0023	8.7537	0.01119
	AW1	21	2585425	0.000212076	-0.13165	-0.27491	0.00105	0.57	0.0001205
610	YC-b*2	21	4470040	2.52724e-06	-0.74223	-4.1915	0.00363	21.2987	0.01162
611	TLE	22	752464	0.0102857	2.22471	4.77855	0.0322	314.991	5.08506
612	TLE	22	752472	0.000185566	4.17343	1.51308	0.04166	314.991	5.08506
	EPR	22	752472	8.55373e-06	0.05057	0.03463	0.0075	0.05798	5.2361e-05
613	TLE	22	752478	6.94549e-06	4.71974	1.45107	0.04978	314.991	5.08506
	EPR	22	752478	6.20322e-07	0.05586	0.03409	0.00851	0.05798	5.2361e-05
614	TLE	22	1382801	6.50366e-05	6.59652	-0.29604	0.04266	314.991	5.08506
615	TLE	22	1520677	1.18763e-05	-4.7444	-0.9463	0.04663	314.991	5.08506
616	YC-L*2	23	2922410	0.000887185	-0.45567	-2.3894	0.00276	8.7537	0.01119
617	EW1	23	3831762	0.0013891	-0.14218	0.46702	0.00139	1.73776	0.00060755
618	EW1	23	4244300	2.50957e-05	-0.30894	0.31617	0.00175	1.73776	0.00060755
	ELA1	23	4244300	0.0019617	-0.368	0.35902	0.0027	4.31036	0.00211
	ESA1	23	4244300	2.29749e-05	-0.24242	0.25451	0.00408	1.41796	0.00122
	AW1	23	4244300	3.0751e-05	-0.16756	0.17263	0.00115	0.57	0.0001205
619	YC-L*2	23	4968083	0.00927833	-0.32115	-1.3304	0.00218	8.7537	0.01119
620	EPR	24	2420764	1.60471e-05	0.00769	0.13076	0.0074	0.05798	5.2361e-05
621	WK 2	24	3735689	0.0436523	0.5394	6.90747	0.05369	18.1266	21.3225
	WK 3	24	3735689	0.00104094	-0.024133	10.8699	0.05388	34.9853	40.5858
622	YC-L*2	25	1683907	0.00496611	0.7959	0.93834	0.00228	8.7537	0.01119
623	WK 8	26	270586	0.000413548	4.17343	1.51308	0.02988	92.6867	117.047
	WK 9	26	270586	0.000805889	-0.45567	-2.3894	0.02824	100.891	106.278
	WK 10	26	270586	4.10014e-06	6.59652	-0.29604	0.03876	150.317	109.417
	WK 11	26	270586	1.83799e-06	-0.74223	-4.1915	0.04736	151.784	125.056
	WK 12	26	270586	0.000606184	-1.3519	-1.8036	0.03187	187.838	113.892
	WK 13	26	270586	4.22385e-05	-7.5835	7.07695	0.03823	150.035	112.816
	WK 14	26	270586	1.85566e-07	-7.78	6.0655	0.05223	178.026	114.086
	WK 15	26	270586	2.27982e-05	-4.7444	-0.9463	0.04117	157.116	109.22
	WK 16	26	270586	1.75493e-06	-8.3132	5.74133	0.04476	160.823	113.077
624	WK 8	26	287070	0.00224447	-8.0966	5.14198	0.03789	92.6867	117.047
625	ESW1	26	1740370	0.0281001	-0.02666	0.08662	0.00048498	0.02501	3.6344e-06
626	EW1	26	2348839	0.00116995	0.25047	-0.61828	0.0014	1.73776	0.00060755
	ESA1	26	2348839	9.9499e-08	0.04727	-0.66579	0.00526	1.41796	0.00122
	YW1	26	2348839	4.32989e-05	-0.0095079	-0.29609	0.00292	0.35627	0.00021466
	YD1	26	2348839	0.00154815	-0.0060602	-0.95245	0.00285	4.49789	0.00328
627	EPR	26	3631529	7.86448e-08	-0.016057	0.12123	0.0084	0.05798	5.2361e-05
628	TLE	26	3731012	0.000236818	5.61843	5.2794	0.04182	314.991	5.08506
629	TLE	26	3873116	0.0100736	4.63757	-6.0638	0.03097	314.991	5.08506
	EPR	26	3873116	9.63179e-06	0.05103	-0.10537	0.0074	0.05798	5.2361e-05
630	YC-b*2	26	3873130	0.04648	0.46525	-5.3213	0.00211	21.2987	0.01162
631	TLE	27	1598345	0.0153225	-4.8439	6.61389	0.03077	314.991	5.08506
632	YC-a*2	27	1629007	7.3343e-05	0.87352	6.68501	0.00819	19.9279	0.01326
633	TLE	27	1662202	0.00254491	-2.3981	4.79606	0.03952	314.991	5.08506
	EPR	27	1662202	4.50662e-08	-0.016057	0.12123	0.00992	0.05798	5.2361e-05
634	WK 0	27	1981112	0.0229749	0.08084	0.22205	0.02857	0.60676	0.12987
	YD2	27	1981112	0.0344624	0.54225	0.1983	0.00546	3.62892	0.00148
635	TLE	27	2703627	2.2268e-07	2.48956	-5.9081	0.05695	314.991	5.08506
	EPR	27	2703627	7.7231e-06	0.04204	-0.054563	0.00751	0.05798	5.2361e-05
636	TLE	27	2829862	0.00115581	-3.537	-1.6596	0.03802	314.991	5.08506
637	EPR	28	2708993	4.06479e-06	-0.061532	-0.008255	0.00772	0.05798	5.2361e-05
638	EW1	Z	625881	7.7231e-06	0.04204	-0.054563	0.00195	1.73776	0.00060755
	ELA1	Z	625881	0.00219145	-0.368	0.35902	0.00272	4.31036	0.00211
	AW1	Z	625881	4.3829e-07	0.05586	0.03409	0.00154	0.57	0.0001205
639	EW1	Z	625890	1.04624e-05	0.00769	0.13076	0.00192	1.73776	0.00060755
	AW1	Z	625890	1.59234e-07	-0.16756	0.17263	0.00161	0.57	0.0001205
640	WK 12	Z	650944	0.00026863	-5.951	-17.158	0.03941	187.838	113.892
641	WK 10	Z	1871008	0.00062209	0.54593	-10.773	0.02755	150.317	109.417
	WK 11	Z	1871008	0.000572605	0.93051	-11.268	0.03189	151.784	125.056
	WK 12	Z	1871008	0.00128129	1.93825	-10.266	0.0269	187.838	113.892
642	TLE	Z	2689179	0.00710455	-3.2517	-9.8466	0.03268	314.991	5.08506
643	TLE	Z	2925949	0.0140324	-3.2517	-9.8466	0.03972	314.991	5.08506
644	TLE	Z	2925953	0.0140324	-3.2517	-9.8466	0.03972	314.991	5.08506
645	WK 10	Z	3028908	0.00113461	-2.2789	-10.734	0.03262	150.317	109.417
646	WK 14	Z	4231250	0.00073343	2.37772	-8.5384	0.03096	178.026	114.086
647	WK 10	Z	5068401	2.98674e-05	1.01215	-10.41	0.0312	150.317	109.417
	TLE	Z	5068401	0.0128306	-3.8477	-5.4874	0.02726	314.991	5.08506
648	WK 10	Z	5068437	2.93372e-05	-0.98912	-10.425	0.03123	150.317	109.417
	TLE	Z	5068437	0.0103387	-3.2517	-9.8466	0.02786	314.991	5.08506
649	WK 10	Z	5154957	7.56404e-06	-0.80849	-10.666	0.03299	150.317	109.417
	TLE	Z	5154957	0.00533725	3.31683	-9.5943	0.03273	314.991	5.08506
650	WK 10	Z	8620026	0.000910159	-2.5545	-11.022	0.0257	150.317	109.417
651	WK 10	Z	8790017	0.00111163	-2.3454	-11.008	0.02533	150.317	109.417
652	YW1	Z	10882753	0.00496611	-2.1532	-2.0866	0.00217	0.35627	0.00021466
653	WK 12	Z	14969758	0.00165419	3.69745	-12.419	0.02636	187.838	113.892
654	EW2	Z	15018212	0.0431221	0.5394	6.90747	0.00163	2.27406	0.000714
	YC-a*2	Z	15018212	0.0020324	-2.3981	4.79606	0.00512	19.9279	0.01326
655	WK 7	Z	15141498	0.000289837	1.61292	-10.319	0.03115	131.201	94.9309
	WK 8	Z	15141498	0.000100559	1.86111	-11.267	0.03327	92.6867	117.047
	WK 10	Z	15141498	4.27687e-05	1.21829	-12.084	0.03554	150.317	109.417
	WK 11	Z	15141498	0.000501913	1.13384	-11.857	0.03661	151.784	125.056
	WK 12	Z	15141498	0.00090309	2.24112	-11.039	0.03088	187.838	113.892
656	WK 10	Z	15453956	0.000367598	-3.4553	-8.4291	0.02904	150.317	109.417
657	WK 12	Z	17867349	0.00153755	-0.63068	-9.8313	0.02584	187.838	113.892
658	EET1	Z	23415460	0.0113814	-0.02666	0.08662	0.00442	0.00121	8.8541e-07
659	EET1	Z	23415461	0.0113814	4.63757	-6.0638	0.00442	0.00121	8.8541e-07
660	WK 10	Z	27712217	0.00168424	-0.28641	-11.351	0.02853	150.317	109.417
	EW2	Z	27712217	0.0321649	0.5394	6.90747	0.00227	2.27406	0.000714
	YW2	Z	27712217	0.000616788	-0.22484	0.36351	0.00408	0.43795	0.00017434
661	WK 6	Z	27931470	4.59498e-05	-2.946	-10.353	0.03618	127.965	82.7982
	WK 7	Z	27931470	5.07215e-07	-4.2191	-12.016	0.03687	131.201	94.9309
	WK 8	Z	27931470	9.43738e-06	-2.6355	-12.131	0.03214	92.6867	117.047
	WK 9	Z	27931470	6.11486e-06	-2.6603	-11.822	0.03349	100.891	106.278
	WK 10	Z	27931470	1.33254e-07	-2.8315	-13.635	0.03998	150.317	109.417
	WK 11	Z	27931470	1.40324e-06	-2.8132	-13.657	0.04172	151.784	125.056
	WK 12	Z	27931470	7.42266e-07	-1.1989	-13.563	0.03845	187.838	113.892
	WK 13	Z	27931470	4.25919e-05	-1.632	-12.095	0.03356	150.035	112.816
662	WK 6	Z	28077814	6.48599e-05	-1.0421	-10.103	0.03809	127.965	82.7982
	WK 7	Z	28077814	8.28864e-08	-1.9279	-12.27	0.04244	131.201	94.9309
	WK 8	Z	28077814	1.33431e-06	1.01812	-12.514	0.03696	92.6867	117.047
	WK 9	Z	28077814	1.05685e-05	0.31863	-11.507	0.03465	100.891	106.278
	WK 10	Z	28077814	1.405e-08	0.65322	-14.039	0.04645	150.317	109.417
	WK 11	Z	28077814	3.87039e-07	0.52005	-13.836	0.04632	151.784	125.056
	WK 12	Z	28077814	5.08982e-08	2.55529	-13.841	0.04579	187.838	113.892
	WK 13	Z	28077814	1.99705e-06	1.55674	-12.735	0.04143	150.035	112.816
	WK 14	Z	28077814	3.39322e-05	2.22701	-11.971	0.03785	178.026	114.086
	WK 15	Z	28077814	2.6156e-05	1.6897	-11.863	0.03854	157.116	109.22
	WK 16	Z	28077814	8.81883e-05	1.50106	-11.697	0.03545	160.823	113.077
663	WK 10	Z	28148932	0.000574373	-4.6835	-11.45	0.03128	150.317	109.417
664	WK 7	Z	28308035	0.00397642	-5.0569	-9.2088	0.02824	131.201	94.9309
	WK 8	Z	28308035	0.00551398	-5.5622	-9.6179	0.02775	92.6867	117.047
	WK 10	Z	28308035	6.11486e-05	-6.2681	-11.44	0.03722	150.317	109.417
	WK 11	Z	28308035	0.000918996	-5.5928	-11.451	0.03832	151.784	125.056
	WK 12	Z	28308035	8.71279e-06	-7.568	-11.668	0.04319	187.838	113.892
	WK 13	Z	28308035	0.00136436	-6.2454	-10.238	0.03464	150.035	112.816
665	WK 6	Z	28900115	3.49925e-06	1.47174	-11.036	0.04078	127.965	82.7982
	WK 7	Z	28900115	7.31662e-09	2.71252	-13.152	0.04345	131.201	94.9309
	WK 8	Z	28900115	1.26892e-07	0.72098	-13.263	0.03904	92.6867	117.047
	WK 9	Z	28900115	8.90719e-07	0.06381	-12.252	0.03625	100.891	106.278
	WK 10	Z	28900115	2.50957e-11	1.2277	-15.823	0.05403	150.317	109.417
	WK 11	Z	28900115	1.92636e-09	1.21447	-15.496	0.05408	151.784	125.056
	WK 12	Z	28900115	7.35197e-11	-0.17059	-15.906	0.05415	187.838	113.892
	WK 13	Z	28900115	4.8424e-09	1.23475	-14.65	0.04918	150.035	112.816
	WK 14	Z	28900115	2.95139e-06	-0.64978	-12.947	0.03987	178.026	114.086
	WK 15	Z	28900115	1.34315e-06	-0.38513	-12.911	0.04131	157.116	109.22
	WK 16	Z	28900115	3.67598e-06	-0.89433	-12.743	0.03846	160.823	113.077
666	WK 12	Z	29382006	0.000993223	7.45499	-9.8649	0.03413	187.838	113.892
667	WK 12	Z	29382008	0.00096848	7.45664	-9.8933	0.03494	187.838	113.892
668	WK 6	Z	29485342	2.01472e-06	-1.6434	-11.239	0.04176	127.965	82.7982
	WK 7	Z	29485342	3.94108e-09	-3.2025	-13.358	0.04471	131.201	94.9309
	WK 8	Z	29485342	9.15461e-08	-1.0752	-13.432	0.03997	92.6867	117.047
	WK 9	Z	29485342	3.64064e-07	-0.79997	-12.605	0.03841	100.891	106.278
	WK 10	Z	29485342	8.04122e-12	-2.0722	-16.203	0.05648	150.317	109.417
	WK 11	Z	29485342	1.20176e-09	-2.4593	-15.703	0.05557	151.784	125.056
	WK 12	Z	29485342	5.54932e-11	-0.3605	-16.104	0.05529	187.838	113.892
	WK 13	Z	29485342	6.52134e-09	-0.81131	-14.645	0.04977	150.035	112.816
	WK 14	Z	29485342	3.23416e-06	0.39676	-13.027	0.04061	178.026	114.086
	WK 15	Z	29485342	8.09423e-07	-0.19799	-13.186	0.04324	157.116	109.22
	WK 16	Z	29485342	3.49925e-06	0.39279	-12.895	0.03942	160.823	113.077
669	WK 6	Z	29600028	9.98524e-05	0.42694	-10.285	0.03626	127.965	82.7982
	WK 7	Z	29600028	2.58026e-07	1.70346	-12.47	0.03952	131.201	94.9309
	WK 8	Z	29600028	3.35787e-06	-0.22511	-12.479	0.03499	92.6867	117.047
	WK 9	Z	29600028	2.17378e-05	-1.294	-11.38	0.03277	100.891	106.278
	WK 10	Z	29600028	1.65949e-09	-0.52842	-14.902	0.04923	150.317	109.417
	WK 11	Z	29600028	6.27392e-08	-0.13433	-14.681	0.04961	151.784	125.056
	WK 12	Z	29600028	1.68954e-09	-2.0413	-15.074	0.05098	187.838	113.892
	WK 13	Z	29600028	3.69366e-07	-0.99723	-13.511	0.04359	150.035	112.816
	WK 14	Z	29600028	5.28423e-05	-2.4854	-11.908	0.03598	178.026	114.086
	WK 15	Z	29600028	2.13843e-05	-2.2711	-11.952	0.03763	157.116	109.22
	WK 16	Z	29600028	6.53901e-05	-2.4914	-11.725	0.03479	160.823	113.077
670	WK 7	Z	29718460	0.000710455	-1.1205	-8.3441	0.02598	131.201	94.9309
	WK 8	Z	29718460	0.00215611	-0.54466	-8.5829	0.02412	92.6867	117.047
	WK 9	Z	29718460	0.00064153	-1.023	-8.6564	0.02639	100.891	106.278
	WK 10	Z	29718460	0.000293372	-1.6372	-9.3875	0.0281	150.317	109.417
	WK 11	Z	29718460	0.000569071	-0.97027	-9.7002	0.03116	151.784	125.056
	WK 12	Z	29718460	1.03564e-05	-1.4371	-10.473	0.03514	187.838	113.892
	WK 13	Z	29718460	0.000154285	-1.4951	-9.6785	0.03208	150.035	112.816
	WK 14	Z	29718460	7.89983e-07	-1.568	-11.103	0.04387	178.026	114.086
	WK 15	Z	29718460	2.49189e-05	-1.3456	-10.109	0.03727	157.116	109.22
	WK 16	Z	29718460	2.4212e-05	-1.5234	-10.274	0.03673	160.823	113.077
671	WK 6	Z	29718467	5.08982e-05	-0.73035	-10.355	0.0367	127.965	82.7982
	WK 7	Z	29718467	1.60294e-07	-1.7567	-12.416	0.03937	131.201	94.9309
	WK 8	Z	29718467	7.3343e-07	-0.24579	-12.907	0.03673	92.6867	117.047
	WK 9	Z	29718467	5.19586e-06	0.48604	-11.885	0.03409	100.891	106.278
	WK 10	Z	29718467	3.12812e-09	0.00402	-14.705	0.047	150.317	109.417
	WK 11	Z	29718467	1.25478e-07	-0.31701	-14.425	0.04705	151.784	125.056
	WK 12	Z	29718467	3.39322e-08	1.62244	-14.221	0.04504	187.838	113.892
	WK 13	Z	29718467	6.23857e-06	0.86177	-12.662	0.03783	150.035	112.816
	WK 14	Z	29718467	2.86303e-05	1.56545	-12.246	0.03703	178.026	114.086
	WK 15	Z	29718467	2.54491e-05	1.02624	-12.136	0.03723	157.116	109.22
	WK 16	Z	29718467	0.000104447	1.67636	-11.771	0.034	160.823	113.077
672	WK 7	Z	30238353	0.00470102	0.57945	-7.8567	0.02404	131.201	94.9309
	WK 9	Z	30238353	0.00145449	0.52426	-8.3918	0.02645	100.891	106.278
	WK 10	Z	30238353	8.80115e-05	1.11861	-9.6763	0.03153	150.317	109.417
	WK 11	Z	30238353	7.9175e-05	0.96869	-10.212	0.03668	151.784	125.056
	WK 12	Z	30238353	3.12812e-06	1.25591	-10.794	0.0385	187.838	113.892
	WK 13	Z	30238353	5.31957e-05	0.51355	-9.8949	0.03523	150.035	112.816
	WK 14	Z	30238353	6.78643e-06	0.61052	-10.547	0.04129	178.026	114.086
	WK 15	Z	30238353	2.47422e-05	0.86585	-10.053	0.03902	157.116	109.22
	WK 16	Z	30238353	3.48158e-05	1.09761	-10.128	0.03697	160.823	113.077
673	WK 6	Z	30848955	0.000387039	-2.1441	-10.073	0.03416	127.965	82.7982
	WK 7	Z	30848955	3.48158e-07	-3.6136	-12.468	0.03896	131.201	94.9309
	WK 8	Z	30848955	8.00587e-06	-2.105	-12.521	0.03431	92.6867	117.047
	WK 9	Z	30848955	5.62001e-05	-1.0074	-11.55	0.03141	100.891	106.278
	WK 10	Z	30848955	7.54637e-09	-3.104	-14.788	0.04685	150.317	109.417
	WK 11	Z	30848955	1.42798e-07	-3.2966	-14.661	0.04818	151.784	125.056
	WK 12	Z	30848955	1.90868e-07	-1.0903	-14.43	0.04264	187.838	113.892
	WK 13	Z	30848955	2.81001e-06	-1.5913	-13.335	0.03978	150.035	112.816
	WK 14	Z	30848955	0.000501913	-0.83954	-11.852	0.0321	178.026	114.086
	WK 15	Z	30848955	0.000249189	-0.65637	-11.804	0.03367	157.116	109.22
	WK 16	Z	30848955	0.000378202	-0.59955	-11.846	0.03208	160.823	113.077
674	WK 6	Z	31163019	0.000171428	1.67681	-10.438	0.03964	127.965	82.7982
	WK 7	Z	31163019	1.44035e-06	2.43347	-12.24	0.04081	131.201	94.9309
	WK 8	Z	31163019	4.43592e-05	1.87629	-12.039	0.03567	92.6867	117.047
	WK 9	Z	31163019	3.5346e-05	1.58254	-11.762	0.03778	100.891	106.278
	WK 10	Z	31163019	1.64536e-08	1.82234	-14.842	0.05208	150.317	109.417
	WK 11	Z	31163019	3.7997e-07	0.91784	-14.74	0.05421	151.784	125.056
	WK 12	Z	31163019	5.16052e-08	-1.2383	-14.982	0.05257	187.838	113.892
	WK 13	Z	31163019	4.80706e-07	-0.60893	-14.116	0.051	150.035	112.816
	WK 14	Z	31163019	0.000107452	-1.0144	-12.595	0.04058	178.026	114.086
	WK 15	Z	31163019	1.26008e-05	-0.43944	-13.017	0.04648	157.116	109.22
	WK 16	Z	31163019	4.36523e-05	-0.71859	-12.799	0.04145	160.823	113.077
675	WK 6	Z	31203382	0.000105154	-2.6672	-10.699	0.03778	127.965	82.7982
	WK 7	Z	31203382	2.52724e-05	-3.7093	-11.589	0.03539	131.201	94.9309
	WK 8	Z	31203382	0.000220913	-1.9589	-11.715	0.03139	92.6867	117.047
	WK 9	Z	31203382	0.000982619	-1.8834	-10.863	0.02843	100.891	106.278
	WK 10	Z	31203382	6.39763e-07	-3.0902	-13.897	0.04451	150.317	109.417
	WK 11	Z	31203382	3.48158e-06	-3.0714	-14.073	0.04368	151.784	125.056
	WK 12	Z	31203382	4.08246e-07	-1.9345	-14.53	0.04473	187.838	113.892
	WK 13	Z	31203382	2.17378e-05	-2.4642	-12.966	0.03889	150.035	112.816
676	WK 7	Z	31279475	0.00175139	1.80134	-6.7771	0.02432	131.201	94.9309
	WK 8	Z	31279475	0.00115228	0.94154	-7.7015	0.02479	92.6867	117.047
	WK 10	Z	31279475	0.000356995	1.60634	-8.0137	0.02721	150.317	109.417
	WK 12	Z	31279475	0.00048424	0.84413	-8.2399	0.02775	187.838	113.892
	WK 13	Z	31279475	0.000408246	0.8614	-8.2616	0.02939	150.035	112.816
	WK 14	Z	31279475	2.95139e-05	-0.35575	-9.0346	0.03575	178.026	114.086
	WK 15	Z	31279475	0.00134845	0.26524	-7.9781	0.02874	157.116	109.22
	WK 16	Z	31279475	0.0012053	0.15563	-8.1386	0.02826	160.823	113.077
677	WK 6	Z	31853927	1.53578e-06	0.81636	-8.9942	0.04478	127.965	82.7982
	WK 7	Z	31853927	3.79969e-06	1.40636	-9.1409	0.03591	131.201	94.9309
	WK 8	Z	31853927	1.56406e-07	1.55313	-10.423	0.04131	92.6867	117.047
	WK 9	Z	31853927	6.71574e-06	1.98617	-9.1286	0.03515	100.891	106.278
	WK 10	Z	31853927	4.20617e-06	2.31573	-9.7322	0.03623	150.317	109.417
	WK 11	Z	31853927	1.44388e-06	2.42983	-10.519	0.04404	151.784	125.056
	WK 12	Z	31853927	7.67008e-06	0.83405	-10.2	0.03626	187.838	113.892
	WK 13	Z	31853927	3.71133e-06	2.2378	-9.9108	0.0399	150.035	112.816
	WK 14	Z	31853927	2.10309e-05	1.81422	-9.764	0.03895	178.026	114.086
	WK 15	Z	31853927	1.27069e-05	1.95623	-9.6389	0.03968	157.116	109.22
	WK 16	Z	31853927	0.000128306	1.59018	-9.3053	0.03436	160.823	113.077
678	EET1	Z	32023764	0.000256258	0.8614	-8.2616	0.00578	0.00121	8.8541e-07
679	EET1	Z	32023791	0.000256258	0.8614	-8.2616	0.00578	0.00121	8.8541e-07
680	WK 6	Z	32023812	2.15611e-05	-2.7178	-9.571	0.04243	127.965	82.7982
	WK 7	Z	32023812	0.000736964	-2.5526	-9.137	0.03072	131.201	94.9309
	WK 8	Z	32023812	0.000217378	-1.7899	-10.356	0.0328	92.6867	117.047
	WK 10	Z	32023812	0.00107629	-2.292	-10.027	0.03068	150.317	109.417
	WK 11	Z	32023812	0.000178497	-3.1943	-10.919	0.03785	151.784	125.056
	WK 12	Z	32023812	0.000427687	-1.0294	-10.788	0.03285	187.838	113.892
	WK 13	Z	32023812	0.000788216	-2.1369	-10.288	0.03304	150.035	112.816
681	EET1	Z	32023853	0.00183799	0.26524	-7.9781	0.00547	0.00121	8.8541e-07
682	WK 6	Z	32143766	0.000192636	-2.5192	-8.8126	0.03698	127.965	82.7982
	WK 8	Z	32143766	0.00337554	-1.358	-9.2794	0.02514	92.6867	117.047
	WK 11	Z	32143766	0.000314579	-1.5194	-10.875	0.03443	151.784	125.056
	WK 12	Z	32143766	0.000206774	0.46946	-10.584	0.03155	187.838	113.892
	WK 13	Z	32143766	0.00161885	-0.84468	-9.9725	0.02963	150.035	112.816
683	WK 7	Z	32143773	0.000337554	2.1006	-10.578	0.0291	131.201	94.9309
	WK 8	Z	32143773	0.000494844	1.15124	-11.095	0.02837	92.6867	117.047
	WK 9	Z	32143773	0.000781147	0.22337	-10.511	0.02805	100.891	106.278
	WK 10	Z	32143773	5.33725e-07	1.24337	-13.554	0.04082	150.317	109.417
	WK 11	Z	32143773	4.17083e-06	1.54134	-13.628	0.04312	151.784	125.056
	WK 12	Z	32143773	5.19586e-07	0.2798	-13.739	0.04238	187.838	113.892
	WK 13	Z	32143773	3.09278e-05	0.53543	-12.393	0.03715	150.035	112.816
684	EET1	Z	32604693	0.00272164	1.80134	-6.7771	0.00505	0.00121	8.8541e-07
685	WK 6	Z	32656468	3.51693e-05	-2.5957	-10.78	0.03822	127.965	82.7982
	WK 7	Z	32656468	4.57731e-07	-3.476	-12.504	0.03851	131.201	94.9309
	WK 8	Z	32656468	2.84535e-06	-2.4483	-12.798	0.0355	92.6867	117.047
	WK 9	Z	32656468	5.26655e-05	-1.8971	-11.564	0.03161	100.891	106.278
	WK 10	Z	32656468	2.89837e-08	-2.8496	-14.521	0.04463	150.317	109.417
	WK 11	Z	32656468	9.13694e-07	-2.8388	-14.213	0.04509	151.784	125.056
	WK 12	Z	32656468	1.28836e-07	-0.89629	-14.584	0.0438	187.838	113.892
	WK 13	Z	32656468	2.40353e-06	-2.0304	-13.424	0.04118	150.035	112.816
	WK 14	Z	32656468	0.000427687	-0.044598	-11.897	0.03302	178.026	114.086
	WK 15	Z	32656468	0.000349925	-0.38969	-11.719	0.03358	157.116	109.22
	WK 16	Z	32656468	0.000459498	0.39384	-11.717	0.03196	160.823	113.077
686	EET1	Z	32656487	0.000161354	-2.5192	-8.8126	0.00604	0.00121	8.8541e-07
687	EET1	Z	32702461	8.8365e-05	-1.8971	-11.564	0.0065	0.00121	8.8541e-07
688	WK 6	Z	32886446	0.0041885	1.86399	-9.4458	0.02903	127.965	82.7982
	WK 7	Z	32886446	1.2972e-05	3.55999	-11.505	0.03252	131.201	94.9309
	WK 8	Z	32886446	9.296e-05	2.10065	-11.789	0.02968	92.6867	117.047
	WK 9	Z	32886446	0.000673341	1.41776	-10.823	0.02694	100.891	106.278
	WK 10	Z	32886446	7.3343e-08	1.98217	-14.364	0.04242	150.317	109.417
	WK 11	Z	32886446	1.6754e-06	1.96396	-14.135	0.04292	151.784	125.056
	WK 12	Z	32886446	4.24152e-07	0.00541	-14.119	0.04103	187.838	113.892
	WK 13	Z	32886446	1.52165e-05	0.54073	-12.87	0.03662	150.035	112.816
	WK 14	Z	32886446	0.00145272	-0.57057	-11.382	0.0298	178.026	114.086
	WK 15	Z	32886446	0.000517819	0.16207	-11.598	0.03187	157.116	109.22
	WK 16	Z	32886446	0.000659203	-0.57339	-11.584	0.03046	160.823	113.077
689	WK 6	Z	32899766	0.000156936	-2.47	-10.316	0.03602	127.965	82.7982
	WK 7	Z	32899766	8.51839e-07	-3.6964	-12.255	0.03809	131.201	94.9309
	WK 8	Z	32899766	8.80115e-06	-1.9942	-12.445	0.03455	92.6867	117.047
	WK 9	Z	32899766	4.06479e-05	-2.6872	-11.539	0.03233	100.891	106.278
	WK 10	Z	32899766	7.7231e-09	-3.5711	-14.787	0.04777	150.317	109.417
	WK 11	Z	32899766	6.64505e-07	-2.6319	-14.299	0.04608	151.784	125.056
	WK 12	Z	32899766	2.2268e-08	-1.2258	-15.007	0.04703	187.838	113.892
	WK 13	Z	32899766	6.16788e-07	-1.9997	-13.795	0.04336	150.035	112.816
	WK 14	Z	32899766	0.00028807	-0.3982	-11.995	0.03364	178.026	114.086
	WK 15	Z	32899766	0.000235051	-0.82408	-11.833	0.03425	157.116	109.22
	WK 16	Z	32899766	0.000461265	0.07948	-11.705	0.03233	160.823	113.077
690	WK 6	Z	33316240	0.00197938	-3.9905	-9.3843	0.03102	127.965	82.7982
	WK 7	Z	33316240	4.86008e-05	-5.411	-10.713	0.0313	131.201	94.9309
	WK 8	Z	33316240	0.00107098	-3.9611	-10.784	0.026	92.6867	117.047
	WK 9	Z	33316240	0.000961411	-4.3832	-10.329	0.02684	100.891	106.278
	WK 10	Z	33316240	1.28306e-06	-5.5476	-13.058	0.03789	150.317	109.417
	WK 11	Z	33316240	7.28128e-06	-5.2891	-13.295	0.04079	151.784	125.056
	WK 12	Z	33316240	2.95139e-06	-3.7267	-13.668	0.03788	187.838	113.892
	WK 13	Z	33316240	0.000113461	-4.7395	-11.913	0.03335	150.035	112.816
691	WK 6	Z	33419905	3.25183e-07	-1.4753	-9.3214	0.04547	127.965	82.7982
	WK 7	Z	33419905	1.65419e-06	-1.6548	-9.3939	0.03508	131.201	94.9309
	WK 8	Z	33419905	6.20322e-08	-1.8913	-10.73	0.04065	92.6867	117.047
	WK 9	Z	33419905	4.66567e-07	-2.6997	-9.6034	0.03779	100.891	106.278
	WK 10	Z	33419905	5.1075e-08	-2.4677	-10.946	0.04221	150.317	109.417
	WK 11	Z	33419905	8.65977e-08	-2.7244	-11.319	0.04709	151.784	125.056
	WK 12	Z	33419905	2.8807e-07	-1.5044	-11.05	0.04046	187.838	113.892
	WK 13	Z	33419905	7.65241e-08	-2.0738	-11.132	0.0446	150.035	112.816
	WK 14	Z	33419905	2.10309e-06	-1.6112	-10.622	0.04071	178.026	114.086
	WK 15	Z	33419905	6.71574e-07	-2.1509	-10.518	0.04294	157.116	109.22
	WK 16	Z	33419905	4.52429e-06	-1.7005	-10.371	0.03846	160.823	113.077
692	WK 6	Z	33878609	6.50366e-05	-8.4241	6.79682	0.05612	127.965	82.7982
	WK 7	Z	33878609	1.61001e-07	-9.707	9.96636	0.06041	131.201	94.9309
	WK 8	Z	33878609	3.729e-06	-9.9762	10.5334	0.05518	92.6867	117.047
	WK 9	Z	33878609	8.48304e-07	-10.304	9.89453	0.06164	100.891	106.278
	WK 10	Z	33878609	8.1826e-09	-12.212	11.229	0.07649	150.317	109.417
	WK 11	Z	33878609	1.20707e-08	-12.676	11.918	0.09053	151.784	125.056
	WK 12	Z	33878609	6.73341e-10	-12.035	12.4357	0.08062	187.838	113.892
	WK 13	Z	33878609	1.22651e-06	-11.159	10.0956	0.0687	150.035	112.816
	WK 14	Z	33878609	3.19881e-07	-11.43	9.74906	0.07522	178.026	114.086
	WK 15	Z	33878609	2.77466e-05	-9.7488	10.8661	0.06233	157.116	109.22
	WK 16	Z	33878609	3.83504e-06	-10.737	10.7788	0.0642	160.823	113.077
693	WK 8	Z	36774490	0.000496611	-9.3198	9.91215	0.04496	92.6867	117.047
	WK 9	Z	36774490	0.000432988	-9.1647	8.28767	0.04771	100.891	106.278
	WK 10	Z	36774490	3.79969e-05	-10.491	9.69264	0.05513	150.317	109.417
	WK 11	Z	36774490	2.13843e-06	-11.769	12.3235	0.07794	151.784	125.056
	WK 12	Z	36774490	3.28718e-06	-11.414	11.7972	0.06194	187.838	113.892
	WK 13	Z	36774490	0.000109396	-10.212	11.0355	0.05971	150.035	112.816
	WK 14	Z	36774490	2.86303e-05	-10.778	12.1806	0.06617	178.026	114.086
	WK 15	Z	36774490	0.00015022	-10.134	10.3274	0.06343	157.116	109.22
	WK 16	Z	36774490	0.001124	-9.7181	9.13002	0.05039	160.823	113.077
694	WK 6	Z	37786779	2.24447e-07	-1.2777	-9.5438	0.04766	127.965	82.7982
	WK 7	Z	37786779	1.07452e-05	-0.1951	-9.3611	0.03265	131.201	94.9309
	WK 8	Z	37786779	1.33431e-06	-0.88403	-10.345	0.03576	92.6867	117.047
	WK 9	Z	37786779	1.63475e-05	-1.7814	-9.1845	0.03263	100.891	106.278
	WK 10	Z	37786779	2.10309e-05	-1.0342	-9.9858	0.03242	150.317	109.417
	WK 11	Z	37786779	7.61706e-06	-1.5032	-10.657	0.03895	151.784	125.056
	WK 12	Z	37786779	3.69366e-05	-0.0082075	-10.181	0.03248	187.838	113.892
	WK 13	Z	37786779	8.55373e-06	-0.56945	-10.414	0.03707	150.035	112.816
	WK 14	Z	37786779	3.95875e-05	-0.54797	-10.196	0.03603	178.026	114.086
	WK 15	Z	37786779	6.09719e-05	-0.6709	-9.8372	0.03527	157.116	109.22
	WK 16	Z	37786779	0.000312812	-0.27401	-9.5998	0.03128	160.823	113.077
695	WK 7	Z	39252909	0.000496611	0.0363	-8.2182	0.02569	131.201	94.9309
	WK 8	Z	39252909	9.66713e-05	-0.21275	-9.2894	0.02823	92.6867	117.047
	WK 9	Z	39252909	0.000277466	-0.64809	-8.7877	0.02691	100.891	106.278
	WK 10	Z	39252909	7.24593e-07	-1.1887	-10.861	0.03677	150.317	109.417
	WK 11	Z	39252909	0.000149867	-1.6602	-10.036	0.03254	151.784	125.056
	WK 12	Z	39252909	1.43505e-07	-0.38062	-11.34	0.0408	187.838	113.892
	WK 13	Z	39252909	3.46391e-06	-0.86656	-10.574	0.0373	150.035	112.816
	WK 14	Z	39252909	1.08866e-07	-0.049661	-11.335	0.04564	178.026	114.086
	WK 15	Z	39252909	4.94844e-06	-0.54446	-10.384	0.03855	157.116	109.22
	WK 16	Z	39252909	4.17083e-07	-0.62192	-11.157	0.04204	160.823	113.077
696	WK 10	Z	40386793	0.00172488	-0.70919	-9.559	0.02544	150.317	109.417
697	WK 10	Z	43128580	7.47568e-05	-4.939	-14.571	0.03348	150.317	109.417
	WK 11	Z	43128580	0.000756404	-5.3887	-14.11	0.03367	151.784	125.056
	WK 12	Z	43128580	9.63178e-05	-2.9766	-15.606	0.03421	187.838	113.892
	WK 13	Z	43128580	0.000911927	-4.8474	-13.625	0.03128	150.035	112.816
698	WK 8	Z	43571244	0.00482473	2.35872	-8.447	0.02285	92.6867	117.047
	WK 12	Z	43571244	0.000245655	2.37976	-9.9114	0.02907	187.838	113.892
	WK 13	Z	43571244	0.0016754	3.09032	-8.8405	0.02724	150.035	112.816
	WK 14	Z	43571244	9.93223e-05	3.07128	-9.946	0.03377	178.026	114.086
	WK 16	Z	43571244	0.00106922	3.53842	-8.8307	0.02872	160.823	113.077
	YD1	Z	43571244	0.00915461	0.57945	-7.8567	0.0022	4.49789	0.00328
699	YD1	Z	43581079	0.00176023	0.80067	-0.38134	0.00283	4.49789	0.00328
700	WK 8	Z	43581088	0.00463033	1.46498	-8.6629	0.02231	92.6867	117.047
	WK 12	Z	43581088	4.27687e-05	1.61385	-10.479	0.03148	187.838	113.892
	WK 13	Z	43581088	0.000440058	2.36768	-9.4602	0.02893	150.035	112.816
	WK 14	Z	43581088	2.15611e-05	2.60678	-10.392	0.03595	178.026	114.086
	WK 16	Z	43581088	0.00111163	2.89497	-9.0112	0.0281	160.823	113.077
701	WK 8	Z	44810990	0.00546096	0.98202	-9.0376	0.02264	92.6867	117.047
	WK 10	Z	44810990	0.00059558	1.91411	-9.8704	0.02705	150.317	109.417
	WK 14	Z	44810990	0.000404712	0.50237	-10.311	0.03148	178.026	114.086
702	WK 8	Z	45427482	0.00487775	2.03086	-12.503	0.02306	92.6867	117.047
	WK 10	Z	45427482	3.39322e-05	5.44202	-14.077	0.03168	150.317	109.417
	WK 11	Z	45427482	0.000291605	5.30398	-13.971	0.03214	151.784	125.056
	WK 12	Z	45427482	9.7555e-06	3.24249	-15.972	0.03455	187.838	113.892
	WK 13	Z	45427482	0.000634461	5.53876	-12.905	0.0292	150.035	112.816
	WK 14	Z	45427482	0.00146863	2.73528	-13.849	0.02915	178.026	114.086
703	WK 12	Z	45695586	0.000480706	-2.9393	-10.917	0.02996	187.838	113.892
704	WK 7	Z	45911151	0.00440058	1.19417	-9.543	0.02282	131.201	94.9309
	WK 8	Z	45911151	0.00729895	1.618	-9.9168	0.02192	92.6867	117.047
	WK 10	Z	45911151	0.000427687	0.96739	-11.22	0.02716	150.317	109.417
	WK 11	Z	45911151	7.56404e-05	2.5895	-12.273	0.03464	151.784	125.056
	WK 12	Z	45911151	4.63033e-08	2.30882	-14.275	0.04348	187.838	113.892
	WK 13	Z	45911151	0.000494844	0.67171	-11.27	0.0295	150.035	112.816
	WK 14	Z	45911151	7.29895e-06	1.20255	-12.763	0.03869	178.026	114.086
	WK 15	Z	45911151	0.000593813	2.05274	-11.123	0.03067	157.116	109.22
	WK 16	Z	45911151	0.000411781	0.57314	-11.435	0.03057	160.823	113.077
705	WK 6	Z	47845702	0.00648599	-1.0618	-10.498	0.02629	127.965	82.7982
	WK 7	Z	47845702	0.00159587	-1.1447	-11.585	0.02399	131.201	94.9309
	WK 10	Z	47845702	0.00012919	0.78674	-13.521	0.02849	150.317	109.417
	WK 11	Z	47845702	0.000106745	-0.67752	-14.326	0.03316	151.784	125.056
	WK 12	Z	47845702	6.16788e-06	-0.30359	-15.2	0.03453	187.838	113.892
	WK 13	Z	47845702	0.000899556	1.4724	-12.818	0.02771	150.035	112.816
	YC-a*2	Z	47845702	0.001405	-1.1447	-11.585	0.00523	19.9279	0.01326
706	WK 8	Z	48348063	0.00024212	0.78294	-9.0596	0.02747	92.6867	117.047
	WK 9	Z	48348063	0.000298674	1.8624	-8.5684	0.02746	100.891	106.278
	WK 13	Z	48348063	0.000349925	1.45343	-9.2807	0.02981	150.035	112.816
	WK 14	Z	48348063	0.000173019	1.91499	-9.5848	0.03295	178.026	114.086
	WK 15	Z	48348063	0.000136082	1.8855	-9.401	0.03332	157.116	109.22
	WK 16	Z	48348063	0.00120883	1.83406	-8.9484	0.02848	160.823	113.077
707	WK 6	Z	49154399	0.00339322	-0.94274	-9.5778	0.02953	127.965	82.7982
	WK 7	Z	49154399	9.04858e-05	-2.0799	-11.181	0.02967	131.201	94.9309
	WK 8	Z	49154399	0.000410014	-1.4346	-11.318	0.02712	92.6867	117.047
	WK 9	Z	49154399	0.00173549	-1.078	-10.497	0.02509	100.891	106.278
	WK 10	Z	49154399	2.01472e-05	-2.482	-12.518	0.03312	150.317	109.417
	WK 11	Z	49154399	0.000422385	-1.8685	-12.2	0.03266	151.784	125.056
	WK 12	Z	49154399	0.000153048	-0.91817	-12.423	0.03214	187.838	113.892
	WK 13	Z	49154399	0.00088365	-1.0652	-11.503	0.02928	150.035	112.816
708	WK 6	Z	49154401	0.0024212	1.11569	-9.6804	0.03019	127.965	82.7982
	WK 7	Z	49154401	6.29159e-05	2.27464	-11.28	0.03025	131.201	94.9309
	WK 8	Z	49154401	0.000303976	1.61095	-11.419	0.02761	92.6867	117.047
	WK 9	Z	49154401	0.00131134	1.24431	-10.59	0.02554	100.891	106.278
	WK 10	Z	49154401	6.02649e-06	2.85654	-12.862	0.03513	150.317	109.417
	WK 11	Z	49154401	0.000187334	2.18265	-12.474	0.03422	151.784	125.056
	WK 12	Z	49154401	6.29159e-05	1.25267	-12.727	0.03373	187.838	113.892
	WK 13	Z	49154401	0.000427687	1.35353	-11.753	0.03058	150.035	112.816
709	WK 12	Z	54124844	0.000724593	-0.30579	-8.4369	0.02676	187.838	113.892
	WK 13	Z	54124844	0.00162945	-0.33994	-8.2532	0.02674	150.035	112.816
	WK 14	Z	54124844	9.52575e-05	0.04993	-9.0832	0.03331	178.026	114.086
	WK 15	Z	54124844	0.000156406	-0.32886	-8.7975	0.03231	157.116	109.22
	WK 16	Z	54124844	3.00441e-05	-0.49879	-9.3263	0.03443	160.823	113.077
710	WK 14	Z	54174428	0.00131664	-0.86284	-8.3528	0.029	178.026	114.086
	WK 15	Z	54174428	0.00113461	-0.84468	-8.2672	0.02923	157.116	109.22
	WK 16	Z	54174428	0.000371133	-1.0414	-8.6641	0.03031	160.823	113.077
711	WK 14	Z	54174431	0.00103034	-1.0188	-8.3914	0.02942	178.026	114.086
	WK 15	Z	54174431	0.000874813	-1.0018	-8.3073	0.02968	157.116	109.22
	WK 16	Z	54174431	0.000273931	-1.2153	-8.7085	0.03082	160.823	113.077
712	WK 8	Z	54693463	0.00323416	1.9996	-11.34	0.02352	92.6867	117.047
	WK 10	Z	54693463	6.75109e-06	2.7069	-13.806	0.03405	150.317	109.417
	WK 11	Z	54693463	2.01472e-05	2.7964	-14.134	0.03743	151.784	125.056
	WK 12	Z	54693463	3.95875e-07	1.89667	-15.641	0.04027	187.838	113.892
	WK 13	Z	54693463	1.31841e-05	3.53311	-13.397	0.03637	150.035	112.816
	WK 15	Z	54693463	0.000646832	1.69432	-12.502	0.03098	157.116	109.22
713	WK 7	Z	55338268	0.00298674	1.15078	-8.4186	0.02379	131.201	94.9309
	WK 8	Z	55338268	0.000694549	0.71242	-9.4685	0.026	92.6867	117.047
	WK 10	Z	55338268	0.000434756	-0.20925	-9.8961	0.02739	150.317	109.417
	WK 12	Z	55338268	9.20763e-05	-0.073781	-10.574	0.031	187.838	113.892
	WK 14	Z	55338268	2.01472e-05	-0.22852	-10.964	0.03754	178.026	114.086
	WK 15	Z	55338268	0.000183799	-0.31368	-10.192	0.03316	157.116	109.22
714	WK 7	Z	57426680	0.000998524	-1.5437	-9.7558	0.025	131.201	94.9309
	WK 8	Z	57426680	2.15611e-05	-0.50614	-11.543	0.03075	92.6867	117.047
	WK 9	Z	57426680	0.000148807	0.27668	-10.617	0.02818	100.891	106.278
	WK 10	Z	57426680	3.5346e-08	0.92877	-13.609	0.04195	150.317	109.417
	WK 11	Z	57426680	3.92341e-07	1.2157	-13.587	0.04395	151.784	125.056
	WK 12	Z	57426680	4.91309e-08	-0.2267	-14.128	0.04305	187.838	113.892
	WK 13	Z	57426680	3.19881e-07	1.15392	-13.118	0.04203	150.035	112.816
	WK 14	Z	57426680	9.7555e-06	-0.84727	-12.567	0.0378	178.026	114.086
	WK 15	Z	57426680	1.54109e-05	-1.2487	-11.999	0.03687	157.116	109.22
	WK 16	Z	57426680	6.69807e-05	-0.14238	-11.795	0.03345	160.823	113.077
715	WK 7	Z	57426684	0.000998524	-1.5437	-9.7558	0.025	131.201	94.9309
	WK 8	Z	57426684	2.15611e-05	-0.50614	-11.543	0.03075	92.6867	117.047
	WK 9	Z	57426684	0.000148807	0.27668	-10.617	0.02818	100.891	106.278
	WK 10	Z	57426684	3.5346e-08	0.92877	-13.609	0.04195	150.317	109.417
	WK 11	Z	57426684	3.92341e-07	1.2157	-13.587	0.04395	151.784	125.056
	WK 12	Z	57426684	4.91309e-08	-0.2267	-14.128	0.04305	187.838	113.892
	WK 13	Z	57426684	3.19881e-07	1.15392	-13.118	0.04203	150.035	112.816
	WK 14	Z	57426684	9.7555e-06	-0.84727	-12.567	0.0378	178.026	114.086
	WK 15	Z	57426684	1.54109e-05	-1.2487	-11.999	0.03687	157.116	109.22
	WK 16	Z	57426684	6.69807e-05	-0.14238	-11.795	0.03345	160.823	113.077
716	WK 10	Z	57470300	0.00172842	2.45026	-11.519	0.03219	150.317	109.417
	WK 12	Z	57470300	0.000187334	3.82055	-12.369	0.03783	187.838	113.892
717	WK 7	Z	57635698	0.000586744	1.47242	-9.8972	0.02632	131.201	94.9309
	WK 8	Z	57635698	3.0751e-05	0.52704	-11.506	0.03085	92.6867	117.047
	WK 9	Z	57635698	7.29895e-05	0.08583	-10.89	0.03021	100.891	106.278
	WK 10	Z	57635698	1.99705e-08	-0.77919	-13.803	0.04352	150.317	109.417
	WK 11	Z	57635698	1.23888e-07	-1.0439	-14	0.04673	151.784	125.056
	WK 12	Z	57635698	4.93077e-09	0.10839	-14.747	0.04769	187.838	113.892
	WK 13	Z	57635698	3.30485e-07	-1.3528	-13.107	0.04289	150.035	112.816
	WK 14	Z	57635698	2.05007e-06	0.94116	-12.996	0.04166	178.026	114.086
	WK 15	Z	57635698	1.31841e-06	1.27421	-12.673	0.04249	157.116	109.22
	WK 16	Z	57635698	6.50366e-06	0.00213	-12.504	0.03801	160.823	113.077
718	WK 8	Z	57818905	0.00986153	-0.43258	-8.0739	0.02198	92.6867	117.047
	WK 9	Z	57818905	0.0010215	-1.6464	-8.5349	0.02601	100.891	106.278
	WK 10	Z	57818905	2.05007e-06	-1.5256	-10.625	0.0367	150.317	109.417
	WK 12	Z	57818905	1.68954e-05	-0.91598	-10.186	0.03402	187.838	113.892
	WK 13	Z	57818905	1.63829e-06	-2.5315	-10.825	0.04041	150.035	112.816
	WK 14	Z	57818905	8.69512e-07	-1.3364	-11.033	0.04364	178.026	114.086
	WK 15	Z	57818905	6.02649e-06	-0.61397	-10.296	0.03967	157.116	109.22
	WK 16	Z	57818905	5.88511e-06	-1.2085	-10.556	0.03918	160.823	113.077
719	WK 7	Z	57953545	0.00109926	1.30652	-7.6265	0.02502	131.201	94.9309
	WK 8	Z	57953545	0.000468334	0.35215	-8.9145	0.02665	92.6867	117.047
	WK 9	Z	57953545	0.000309278	-0.93901	-9.054	0.02772	100.891	106.278
	WK 10	Z	57953545	5.65536e-07	-0.055865	-10.992	0.03839	150.317	109.417
	WK 11	Z	57953545	4.31221e-05	-0.57836	-10.576	0.036	151.784	125.056
	WK 12	Z	57953545	6.23857e-07	0.3065	-10.98	0.03984	187.838	113.892
	WK 13	Z	57953545	6.83945e-07	-0.86404	-11.265	0.04174	150.035	112.816
	WK 14	Z	57953545	5.69071e-08	-0.27299	-11.768	0.04877	178.026	114.086
	WK 15	Z	57953545	1.46332e-06	0.59358	-10.599	0.04216	157.116	109.22
	WK 16	Z	57953545	3.81737e-07	-0.4161	-11.418	0.04385	160.823	113.077
720	WK 10	Z	58471010	0.000126892	2.0681	-14.859	0.034	150.317	109.417
	WK 13	Z	58471010	0.00118939	2.83368	-13.67	0.03252	150.035	112.816
721	WK 7	Z	58471020	0.00289837	-2.3848	-9.2917	0.02757	131.201	94.9309
	WK 8	Z	58471020	5.9558e-05	-2.1627	-11.35	0.0343	92.6867	117.047
	WK 9	Z	58471020	0.000226214	-1.6081	-10.7	0.03331	100.891	106.278
	WK 10	Z	58471020	4.17083e-07	-1.9065	-13.293	0.04532	150.317	109.417
	WK 11	Z	58471020	0.000152518	-1.5036	-12.152	0.03975	151.784	125.056
	WK 12	Z	58471020	0.000478938	-1.9018	-11.402	0.03421	187.838	113.892
	WK 13	Z	58471020	3.26951e-06	-1.4721	-12.903	0.04524	150.035	112.816
	WK 14	Z	58471020	9.40204e-06	-2.8513	-12.439	0.04579	178.026	114.086
	WK 15	Z	58471020	4.66567e-05	-2.5074	-11.686	0.04152	157.116	109.22
	WK 16	Z	58471020	1.28836e-05	-2.7062	-12.238	0.04468	160.823	113.077
722	WK 15	Z	58904207	0.00152871	1.00806	-8.0598	0.03046	157.116	109.22
	WK 16	Z	58904207	0.000749335	2.11137	-8.148	0.03067	160.823	113.077
723	WK 7	Z	59494323	0.0012106	-0.70962	-9.7581	0.02464	131.201	94.9309
	WK 8	Z	59494323	1.70721e-05	0.11359	-11.664	0.0311	92.6867	117.047
	WK 9	Z	59494323	0.00017673	-0.13022	-10.636	0.02809	100.891	106.278
	WK 10	Z	59494323	2.17378e-08	1.21764	-13.806	0.04291	150.317	109.417
	WK 11	Z	59494323	1.68424e-07	0.87641	-13.988	0.04569	151.784	125.056
	WK 12	Z	59494323	6.52134e-09	0.24015	-14.569	0.04657	187.838	113.892
	WK 13	Z	59494323	8.80115e-09	1.84894	-14.083	0.0487	150.035	112.816
	WK 14	Z	59494323	2.4212e-07	-0.13436	-13.747	0.04506	178.026	114.086
	WK 15	Z	59494323	6.68039e-07	-0.50638	-13.043	0.04294	157.116	109.22
	WK 16	Z	59494323	1.13107e-06	1.05829	-13.016	0.04071	160.823	113.077
724	WK 1	Z	61039048	0.0206774	-0.291	1.6942	0.03824	4.42615	4.25309
725	WK 4	Z	61358401	0.000165773	0.47935	-8.114	0.03971	37.5121	66.1864
	WK 6	Z	61358401	0.000146509	-0.47188	-10.442	0.03579	127.965	82.7982
	WK 7	Z	61358401	5.69071e-07	-1.1543	-12.68	0.03769	131.201	94.9309
	WK 8	Z	61358401	5.54932e-08	-0.18831	-13.971	0.04113	92.6867	117.047
	WK 9	Z	61358401	4.50662e-08	-0.45391	-13.693	0.04276	100.891	106.278
	WK 10	Z	61358401	3.90573e-11	1.08677	-16.099	0.05543	150.317	109.417
	WK 11	Z	61358401	2.84535e-12	-0.13501	-17.953	0.069	151.784	125.056
	WK 12	Z	61358401	1.5729e-11	-1.1816	-17.144	0.05944	187.838	113.892
	WK 13	Z	61358401	5.40794e-09	-0.32669	-15.305	0.05146	150.035	112.816
	WK 14	Z	61358401	2.59793e-07	-0.7485	-14.579	0.04622	178.026	114.086
	WK 15	Z	61358401	2.03239e-07	-1.4442	-14.322	0.04721	157.116	109.22
	WK 16	Z	61358401	1.63299e-06	-0.26785	-13.774	0.04166	160.823	113.077
	ESA1	Z	61358401	5.21354e-06	0.40581	-0.52744	0.00401	1.41796	0.00122
726	WK 7	Z	61509499	0.00070692	-1.7165	-10.881	0.02998	131.201	94.9309
	WK 8	Z	61509499	7.08687e-05	-0.84036	-12.374	0.03378	92.6867	117.047
	WK 9	Z	61509499	5.88511e-06	-1.0688	-12.841	0.03928	100.891	106.278
	WK 10	Z	61509499	1.83799e-08	0.26281	-15.243	0.05027	150.317	109.417
	WK 11	Z	61509499	1.13461e-08	-0.5325	-16.323	0.05995	151.784	125.056
	WK 12	Z	61509499	6.45065e-09	-1.1241	-15.956	0.05449	187.838	113.892
	WK 13	Z	61509499	3.46391e-06	-0.4816	-13.928	0.04428	150.035	112.816
	WK 14	Z	61509499	0.000107452	-1.4044	-13.111	0.03936	178.026	114.086
	WK 15	Z	61509499	0.000111693	-1.6232	-12.776	0.03982	157.116	109.22
	WK 16	Z	61509499	0.000220913	-0.74009	-12.686	0.03728	160.823	113.077
727	WK 9	Z	61892165	0.000897788	-0.5328	-10.41	0.02617	100.891	106.278
	WK 10	Z	61892165	1.80265e-05	-2.118	-11.69	0.03307	150.317	109.417
	WK 11	Z	61892165	0.000259793	-1.3698	-11.799	0.03335	151.784	125.056
	WK 12	Z	61892165	0.000259793	-0.88722	-11.758	0.03017	187.838	113.892
	WK 13	Z	61892165	0.000448894	-1.5467	-11.048	0.03044	150.035	112.816
	WK 14	Z	61892165	0.000834166	-0.99191	-11.374	0.03129	178.026	114.086
728	WK 4	Z	62313966	9.61411e-05	0.78322	-8.1976	0.03822	37.5121	66.1864
	WK 6	Z	62313966	5.37259e-05	-0.20427	-10.879	0.03506	127.965	82.7982
	WK 7	Z	62313966	3.51693e-07	-1.0632	-13.014	0.03678	131.201	94.9309
	WK 8	Z	62313966	5.4963e-08	0.06361	-14.06	0.03969	92.6867	117.047
	WK 9	Z	62313966	1.94403e-07	-0.28848	-13.415	0.0382	100.891	106.278
	WK 10	Z	62313966	6.48599e-11	1.15115	-16.186	0.05184	150.317	109.417
	WK 11	Z	62313966	1.14521e-10	0.00913	-17.144	0.05857	151.784	125.056
	WK 12	Z	62313966	1.3891e-10	-1.2763	-16.879	0.05242	187.838	113.892
	WK 13	Z	62313966	2.54491e-09	-0.0762	-15.67	0.04998	150.035	112.816
	WK 14	Z	62313966	1.12224e-07	-0.79045	-15.117	0.04568	178.026	114.086
	WK 15	Z	62313966	7.3343e-08	-1.1536	-14.78	0.04629	157.116	109.22
	WK 16	Z	62313966	4.10014e-07	-0.23931	-14.386	0.04212	160.823	113.077
729	WK 14	Z	62604224	0.000897788	2.43829	-9.7669	0.03545	178.026	114.086
730	WK 11	Z	63729978	0.00013838	-1.8439	-12.497	0.03361	151.784	125.056
	WK 12	Z	63729978	0.000275699	-1.062	-12.211	0.02914	187.838	113.892
731	WK 12	Z	64124896	0.00161708	-3.3114	-10.878	0.0301	187.838	113.892
732	WK 10	Z	66433809	5.40794e-05	1.47364	-8.8518	0.03004	150.317	109.417
	WK 11	Z	66433809	0.000135729	0.79603	-9.3646	0.03283	151.784	125.056
	WK 12	Z	66433809	0.00033402	-0.30752	-8.9848	0.02812	187.838	113.892
	ELA1	Z	66433809	0.000715756	-0.328	0.7494	0.00289	4.31036	0.00211
733	WK 10	Z	66979966	0.000471869	3.26363	-8.6357	0.02691	150.317	109.417
	WK 11	Z	66979966	0.00079175	2.40109	-9.8038	0.03027	151.784	125.056
	WK 12	Z	66979966	0.00164005	0.46942	-10.356	0.026	187.838	113.892
	ELA1	Z	66979966	0.000401177	-0.384	0.61996	0.00301	4.31036	0.00211
734	WK 10	Z	66979967	0.000471869	3.26363	-8.6357	0.02691	150.317	109.417
	WK 11	Z	66979967	0.00079175	2.40109	-9.8038	0.03027	151.784	125.056
	WK 12	Z	66979967	0.00164005	0.46942	-10.356	0.026	187.838	113.892
	ELA1	Z	66979967	0.000401177	-0.384	0.61996	0.00301	4.31036	0.00211
Trait abbreviations are presented in Table 4
