# Supplementary material for: Association analysis of production traits of Japanese quail (Coturnix japonica) using restriction-site associated DNA sequencing
Source: Sci Rep. 2023 Dec 2;13:21307. doi: 10.1038/s41598-023-48293-0 (PMC10693557; doi:10.1038/s41598-023-48293-0)
Supplement: Supplementary file 3 — Supplementary Information 3. [file 41598_2023_48293_MOESM3_ESM.xlsx]

## Sheet: Sup. file 3
Supplementary file 3 Summary of candidate genes with nearest position to our SNPs from previous findings
No.	Candidate gene	Our SNP location		Trait2	Reference
		Chromosome	Mb1
1	Retinoblastoma 1 (RB1)	1	168.74-172.99	WK 1-5	(Zhang et al. 2011)
2	ENOX1	1	172.99	ESS	(Liu et al. 2011)
3	LOC18918	1	171.51-174.10	ESS, ESW, EET	(Liu et al. 2011)
4	Sodium channel (SCNN1a)	1	78.06	ESS	(Fan et al. 2013)
5	Ataxia telangiectasia mutated (ATM)	1	67.94	YW	(Liu et al. 2011)
6	Growth hormone-releasing hormone receptor (GHRHR)	2	1.4	WK 6, 8-9, 13-14, 16	(Liu et al. 2012)
7	Polypeptide N-acetylgalactosaminyltransferase 1 (GALNT1)	2	84.95-89.81	ESS, ESW, EET	(Liu et al. 2011)
8	BLK	3	100.08	ELA and ESA	(Liu et al. 2011)
9	Family with sequence similarity 184 member B (FAM184B)	4	73.9 and 76.1	ESS	(Wang et al. 2016)
10	Quinoid dihydropteridine reductase (QDPR)	4	73.9 and 76.1	ESS	(Wang et al. 2016)
11	LIM-domain binding factor 2 (LDB2)	4	73.9 and 76.1	ESS	(Wang et al. 2016)
12	F box and leucine-rich repeat protein 5 (FBXL5)	4	73.9 and 76.1	ESS	Wang et al. (2019)
13	Non-SMC condensing 1 complex, subunit G (NCAPG)	4	73.9 and 76.1	ESS	(Setoguchi et al. 2011)
14	Shroom family member 3 (SHROOM3)	4	35.49-65.59	EW	(Liao et al. 2016)
15	Glucagon-like peptide 1 receptor (GLP1R),	5	18.53 to 25.60	YC-L*, YC-b*	(Gao et al. 2021)
16	calcitonin receptor (CALCR)	5	18.53 to 25.60	YC-L*, YC-b*	(Gao et al. 2021)
17	Tissue factor pathway inhibitor 2 (TFPI2)	5	18.53 to 25.60	YC-L*, YC-b*	(Gao et al. 2021)
18	Myostatin (MSTN)	7	22.65	WK 6-16	Zhang et al. (2011)
19	Growth factor receptor-bound protein 14 (GRB14)	7	21.46	TLE	(Liu et al. 2011)
20	Zinc finger protein 536 (ZNF536)	11	5.16-14.96	ESS, EET	(Liu et al. 2011)
21	Sodium channel (SCNN1b)	14	8.36	ESW	(Fan et al. 2013)
22	Sodium channel (SCNN1g)	14	8.36	ESW	(Fan et al. 2013)
23	Sodium channel (SCNN1d)	21	2.58	EW	(Fan et al. 2013)
24	LIM and SH3 protein 1 (LASP1)	27	1.9	WK 0	(Chew et al. 2008)
25	Phosphatidylinositol-5-phosphate 4-kinase, type II, beta (PIP4K2B)	27	1.9	WK 0	(Lamia et al. 2004)
26	Phosphatidylinositol-4-phosphate 3-kinase catalytic subunit type 2 gamma (PIK3C2G)	1 and 4	60.20-67.94 and 58.94-69.85	EW, ESS, ESW	(Sun et al. 2015)
27	Inositol 1,4,5-trisphosphate receptor type 2 (ITPR2)	1 and 4	60.20-67.94 and 58.94-69.85	EW, ESS, ESW	(Sun et al. 2015)
28	Low-density lipoprotein receptor-related protein 8 (LRP8)	1 and 4	60.20-67.94 and 58.94-69.85	EW, ESS, ESW	(Yao et al. 2010)
29	Dopamine receptor D1 (DRD1)	1-3, 8-9, 14, 21, 23, Z		AW	(Liu et al. 2018b)
30	msh homeobox 2 (MSX2)	1-3, 8-9, 14, 21, 23, Z		AW	(Liu et al. 2018b)
31	Forkhead box L2 (FOXL2)	1-4, 6-7, 9-12, 14, 22, 24, 26-28, Z		EPR	(Qin et al. 2015)
32	Growth differentiation factor-9 (GDF9)	1-4, 6-7, 9-12, 14, 22, 24, 26-28, Z		EPR	(Qin et al. 2015)
33	Odd oz/ten-m homolog 2 (ODZ2)	1-5, 8, 12, 19, 21, Z		AFE	(Liu et al. 2011)
34	Gonadotropin-releasing hormone I (GnRH-I)	1-5, 8, 12, 19, 21, Z		AFE	(Xu et al. 2011)
35	Cathepsin D (CTSD)	All chromosomes except 22, 24, 28		Egg yolk traits	(Zhu et al. 2021)
1SNP position in Megabasepairs; 2Trait abbreviation are explained in Table 4.
